# Supplementary material for: Poly[[bis­(nitrato-κO)bis­(μ4-pyridine-4-carboxyl­ato)tetra­kis­(μ3-pyridine-4-carboxyl­ato)octa­silver(I)] hemihydrate]
Source: Acta Crystallogr Sect E Struct Rep Online. 2011 Jul 23;67(Pt 8):m1112. doi: 10.1107/S1600536811028261 (PMC3212179; doi:10.1107/S1600536811028261)
Supplement: Supplementary file 1 [file e-67-m1112-sup1.cif]

##############################################################################
#                                                                            #
# This CIF contains the data in a paper accepted for publication in          #
# Acta Crystallographica Section E. It conforms to the requirements of       #
# Notes for Authors for Acta Crystallographica Section E, and has been       #
# peer reviewed under the auspices of the IUCr Commission on Journals.       #
#                                                                            #
# Full details of the Crystallographic Information File format               #
# are given in the paper "The Crystallographic Information File (CIF):       #
# a New Standard Archive File for Crystallography" by S. R. Hall, F. H.      #
# Allen and I. D. Brown [Acta Cryst. (1991), A47, 655-685].                  #
#                                                                            #
# The current version of the core CIF dictionary is obtainable from          #
# ftp://ftp.iucr.org/pub/cif_core.dic.                                       #
#                                                                            #
# Software is freely available for graphical display of the structure(s)     #
# in this CIF. For information consult the CIF software page                 #
# http://www.iucr.org/resources/cif/software.                                #
#                                                                            #
# This file may be used for bona fide research purposes within the           #
# scientific community so long as proper attribution is given to the journal # 
# article from which it was obtained.                                        #
#                                                                            #
##############################################################################
data_I
_audit_creation_method     SHELXL-97
_chemical_name_systematic
;
Poly[[bis(nitrato-\k<i>O</i>)bis(\m~4~-pyridine-4-carboxylato)tetrakis(\m~3~-
pyridine-4-carboxylato)octasilver(I)] hemihydrate]
;
_chemical_name_common     ?
_chemical_formula_moiety     'C36 H24 Ag8 N8 O18, 0.5(H2 O)'
_chemical_formula_sum     'C36 H25 Ag8 N8 O18.50'
_chemical_formula_iupac     '[Ag8 (C6 H4 N O2)6 (N O3)2], 0.5H2 O'
_chemical_formula_weight     1728.59
_chemical_melting_point     ?
_symmetry_cell_setting     monoclinic
_symmetry_space_group_name_H-M     'P 21/c'
_symmetry_space_group_name_Hall     '-P 2ybc'
loop_
    _symmetry_equiv_pos_as_xyz
    'x, y, z'
    '-x, y+1/2, -z+1/2'
    '-x, -y, -z'
    'x, -y-1/2, z-1/2'
_cell_length_a     18.006(4)
_cell_length_b     18.255(4)
_cell_length_c     13.166(3)
_cell_angle_alpha     90.00
_cell_angle_beta     104.017(4)
_cell_angle_gamma     90.00
_cell_volume     4199.0(17)
_cell_formula_units_Z     4
_cell_measurement_reflns_used     7885
_cell_measurement_theta_min     2.52
_cell_measurement_theta_max     28.30
_cell_measurement_temperature     296(2)
_exptl_crystal_description     rod
_exptl_crystal_colour     colorless
_exptl_crystal_size_max     0.23
_exptl_crystal_size_mid     0.17
_exptl_crystal_size_min     0.15
_exptl_crystal_density_diffrn     2.733
_exptl_crystal_density_meas     ?
_exptl_crystal_density_method     'not measured'
_exptl_crystal_F_000     3280
_exptl_absorpt_coefficient_mu     3.741
_exptl_absorpt_correction_type     multi-scan
_exptl_absorpt_process_details     '(SADABS; Bruker, 2008)'
_exptl_absorpt_correction_T_min     0.480
_exptl_absorpt_correction_T_max     0.604
_exptl_special_details     ?
_diffrn_ambient_temperature     296(2)
_diffrn_radiation_type     MoK\a
_diffrn_radiation_wavelength     0.71073
_diffrn_radiation_source     'fine-focus sealed tube'
_diffrn_radiation_monochromator     graphite
_diffrn_measurement_device_type     'Bruker APEXII CCD'
_diffrn_measurement_method     '\f and \w'
_diffrn_reflns_number     21106
_diffrn_reflns_av_R_equivalents     0.0402
_diffrn_reflns_av_sigmaI/netI     0.0441
_diffrn_reflns_theta_min     1.17
_diffrn_reflns_theta_max     25.00
_diffrn_reflns_theta_full     25.00
_diffrn_measured_fraction_theta_max     0.999
_diffrn_measured_fraction_theta_full     0.999
_diffrn_reflns_limit_h_min     -21
_diffrn_reflns_limit_h_max     20
_diffrn_reflns_limit_k_min     -15
_diffrn_reflns_limit_k_max     21
_diffrn_reflns_limit_l_min     -15
_diffrn_reflns_limit_l_max     15
_refine_special_details     ?
_reflns_number_total     7391
_reflns_number_gt     6057
_reflns_threshold_expression     I>2\s(I)
_refine_ls_structure_factor_coef     Fsqd
_refine_ls_matrix_type     full
_refine_ls_R_factor_all     0.0513
_refine_ls_R_factor_gt     0.0407
_refine_ls_wR_factor_gt     0.1006
_refine_ls_wR_factor_ref     0.1058
_refine_ls_goodness_of_fit_ref     1.012
_refine_ls_restrained_S_all     1.012
_refine_ls_number_reflns     7391
_refine_ls_number_parameters     637
_refine_ls_number_restraints     0
_refine_ls_hydrogen_treatment     constr
_refine_ls_weighting_scheme     calc
_refine_ls_weighting_details
        'calc w=1/[\s^2^(Fo^2^)+(0.0468P)^2^+11.8118P] where P=(Fo^2^+2Fc^2^)/3'
_atom_sites_solution_hydrogens     geom
_atom_sites_solution_primary     direct
_atom_sites_solution_secondary     difmap
_refine_ls_shift/su_max     0.001
_refine_ls_shift/su_mean     0.000
_refine_diff_density_max     1.520
_refine_diff_density_min     -1.682
_refine_ls_extinction_method     none
_refine_ls_extinction_coef     ?
loop_
    _atom_type_symbol
    _atom_type_description
    _atom_type_scat_dispersion_real
    _atom_type_scat_dispersion_imag
    _atom_type_scat_source
    'C' 'C' 0.0033 0.0016
                         'International Tables Vol C Tables 4.2.6.8 and 6.1.1.4'
    'H' 'H' 0.0000 0.0000
                         'International Tables Vol C Tables 4.2.6.8 and 6.1.1.4'
    'N' 'N' 0.0061 0.0033
                         'International Tables Vol C Tables 4.2.6.8 and 6.1.1.4'
    'O' 'O' 0.0106 0.0060
                         'International Tables Vol C Tables 4.2.6.8 and 6.1.1.4'
    'Ag' 'Ag' -0.8971 1.1015
                         'International Tables Vol C Tables 4.2.6.8 and 6.1.1.4'
_computing_data_collection     'APEX2 (Bruker, 2008)'
_computing_cell_refinement     'SAINT (Bruker, 2008)'
_computing_data_reduction     'SAINT (Bruker, 2008)'
_computing_structure_solution     'SHELXS97 (Sheldrick, 2008)'
_computing_structure_refinement     'SHELXL97 (Sheldrick, 2008)'
_computing_molecular_graphics     'SHELXTL (Sheldrick, 2008)'
_computing_publication_material     'SHELXTL (Sheldrick, 2008)'
loop_
    _atom_site_type_symbol
    _atom_site_label
    _atom_site_fract_x
    _atom_site_fract_y
    _atom_site_fract_z
    _atom_site_U_iso_or_equiv
    _atom_site_adp_type
    _atom_site_calc_flag
    _atom_site_refinement_flags
    _atom_site_occupancy
    _atom_site_symmetry_multiplicity
    _atom_site_disorder_assembly
    _atom_site_disorder_group
    Ag Ag1 0.76442(3) 0.09112(2) 0.37019(4) 0.04168(14) Uani d . 1 1 . .
    Ag Ag2 0.52204(4) 0.51064(3) 0.29474(6) 0.0731(2) Uani d . 1 1 . .
    Ag Ag3 0.69514(3) 0.59092(2) 0.36445(5) 0.04876(15) Uani d . 1 1 . .
    Ag Ag4 0.85616(3) 0.58930(2) 0.43687(5) 0.05365(16) Uani d . 1 1 . .
    Ag Ag5 0.73415(3) 0.14657(2) 0.60134(4) 0.04101(13) Uani d . 1 1 . .
    Ag Ag6 0.65019(3) 0.64893(2) 0.58104(5) 0.05103(16) Uani d . 1 1 . .
    Ag Ag7 0.81026(3) 0.64803(2) 0.65006(5) 0.05424(16) Uani d . 1 1 . .
    Ag Ag8 0.96867(3) 0.71827(3) 0.74350(4) 0.04974(16) Uani d . 1 1 . .
    C C1 0.8346(3) 0.2460(3) 0.3692(4) 0.0321(12) Uani d . 1 1 . .
    H H1A 0.8795 0.2193 0.3761 0.039 Uiso calc R 1 1 . .
    C C2 0.8397(3) 0.3210(3) 0.3714(4) 0.0346(13) Uani d . 1 1 . .
    H H2A 0.8868 0.3442 0.3791 0.042 Uiso calc R 1 1 . .
    C C3 0.7728(3) 0.3617(3) 0.3619(4) 0.0308(12) Uani d . 1 1 . .
    C C4 0.7046(3) 0.3241(3) 0.3456(4) 0.0333(12) Uani d . 1 1 . .
    H H4A 0.6587 0.3497 0.3355 0.040 Uiso calc R 1 1 . .
    C C5 0.7040(3) 0.2483(3) 0.3441(4) 0.0351(13) Uani d . 1 1 . .
    H H5A 0.6574 0.2239 0.3335 0.042 Uiso calc R 1 1 . .
    C C6 0.7750(3) 0.4435(3) 0.3741(4) 0.0321(12) Uani d . 1 1 . .
    C C7 0.7793(3) 0.7381(3) 0.4018(4) 0.0325(12) Uani d . 1 1 . .
    C C8 0.7765(3) 0.8202(3) 0.3910(4) 0.0290(12) Uani d . 1 1 . .
    C C9 0.8430(3) 0.8631(3) 0.4116(5) 0.0364(13) Uani d . 1 1 . .
    H H9A 0.8909 0.8410 0.4304 0.044 Uiso calc R 1 1 . .
    C C10 0.8370(3) 0.9371(3) 0.4040(5) 0.0378(14) Uani d . 1 1 . .
    H H10A 0.8819 0.9645 0.4182 0.045 Uiso calc R 1 1 . .
    C C11 0.7065(3) 0.9316(3) 0.3558(5) 0.0386(14) Uani d . 1 1 . .
    H H11A 0.6592 0.9549 0.3354 0.046 Uiso calc R 1 1 . .
    C C12 0.7076(3) 0.8572(3) 0.3625(5) 0.0376(14) Uani d . 1 1 . .
    H H12A 0.6618 0.8312 0.3478 0.045 Uiso calc R 1 1 . .
    C C13 0.5378(3) 0.6716(3) 0.3558(5) 0.0345(13) Uani d . 1 1 . .
    C C14 0.5225(3) 0.7494(3) 0.3154(4) 0.0314(12) Uani d . 1 1 . .
    C C15 0.5159(3) 0.8054(3) 0.3857(5) 0.0378(13) Uani d . 1 1 . .
    H H15A 0.5198 0.7948 0.4559 0.045 Uiso calc R 1 1 . .
    C C16 0.5038(3) 0.8759(3) 0.3499(5) 0.0396(14) Uani d . 1 1 . .
    H H16A 0.5005 0.9126 0.3977 0.047 Uiso calc R 1 1 . .
    C C17 0.5029(3) 0.8405(3) 0.1828(5) 0.0385(13) Uani d . 1 1 . .
    H H17A 0.4980 0.8519 0.1127 0.046 Uiso calc R 1 1 . .
    C C18 0.5172(3) 0.7664(3) 0.2162(4) 0.0322(12) Uani d . 1 1 . .
    H H18A 0.5227 0.7303 0.1687 0.039 Uiso calc R 1 1 . .
    C C19 0.7952(3) 0.3043(3) 0.6191(4) 0.0312(12) Uani d . 1 1 . .
    H H19A 0.8419 0.2802 0.6290 0.037 Uiso calc R 1 1 . .
    C C20 0.7946(3) 0.3794(3) 0.6228(4) 0.0329(12) Uani d . 1 1 . .
    H H20A 0.8405 0.4051 0.6352 0.039 Uiso calc R 1 1 . .
    C C21 0.7261(3) 0.4178(3) 0.6082(4) 0.0304(12) Uani d . 1 1 . .
    C C22 0.6593(3) 0.3759(3) 0.5905(5) 0.0374(13) Uani d . 1 1 . .
    H H22A 0.6119 0.3986 0.5810 0.045 Uiso calc R 1 1 . .
    C C23 0.6643(3) 0.3014(3) 0.5873(5) 0.0372(13) Uani d . 1 1 . .
    H H23A 0.6190 0.2746 0.5744 0.045 Uiso calc R 1 1 . .
    C C24 0.7258(3) 0.4997(3) 0.6084(4) 0.0321(12) Uani d . 1 1 . .
    C C25 0.7286(3) 0.7952(3) 0.6344(4) 0.0314(12) Uani d . 1 1 . .
    C C26 0.7287(3) 0.8778(3) 0.6362(4) 0.0272(11) Uani d . 1 1 . .
    C C27 0.7969(3) 0.9165(3) 0.6531(5) 0.0336(13) Uani d . 1 1 . .
    H H27A 0.8433 0.8916 0.6706 0.040 Uiso calc R 1 1 . .
    C C28 0.7958(3) 0.9911(3) 0.6442(5) 0.0368(13) Uani d . 1 1 . .
    H H28A 0.8422 1.0159 0.6549 0.044 Uiso calc R 1 1 . .
    C C29 0.6649(3) 0.9926(3) 0.6096(4) 0.0350(13) Uani d . 1 1 . .
    H H29A 0.6195 1.0190 0.5965 0.042 Uiso calc R 1 1 . .
    C C30 0.6611(3) 0.9183(3) 0.6164(4) 0.0325(12) Uani d . 1 1 . .
    H H30A 0.6141 0.8950 0.6081 0.039 Uiso calc R 1 1 . .
    C C31 0.9641(3) 0.5647(3) 0.6772(5) 0.0326(12) Uani d . 1 1 . .
    C C32 0.9812(3) 0.4839(3) 0.7003(4) 0.0303(12) Uani d . 1 1 . .
    C C33 0.9862(3) 0.4364(3) 0.6201(4) 0.0334(12) Uani d . 1 1 . .
    H H33A 0.9802 0.4538 0.5522 0.040 Uiso calc R 1 1 . .
    C C34 1.0004(3) 0.3628(3) 0.6419(5) 0.0371(13) Uani d . 1 1 . .
    H H34A 1.0040 0.3314 0.5876 0.045 Uiso calc R 1 1 . .
    C C35 1.0030(3) 0.3805(3) 0.8162(5) 0.0388(14) Uani d . 1 1 . .
    H H35A 1.0074 0.3617 0.8830 0.047 Uiso calc R 1 1 . .
    C C36 0.9906(3) 0.4552(3) 0.8002(5) 0.0366(13) Uani d . 1 1 . .
    H H36A 0.9886 0.4858 0.8560 0.044 Uiso calc R 1 1 . .
    N N1 0.7685(3) 0.2089(2) 0.3576(4) 0.0337(11) Uani d . 1 1 . .
    N N2 0.7698(2) 0.9733(2) 0.3771(4) 0.0304(10) Uani d . 1 1 . .
    N N3 0.4963(3) 0.8948(2) 0.2501(4) 0.0372(11) Uani d . 1 1 . .
    N N4 0.7306(2) 0.2645(2) 0.6016(3) 0.0297(10) Uani d . 1 1 . .
    N N5 0.7309(3) 1.0298(3) 0.6206(4) 0.0352(11) Uani d . 1 1 . .
    N N6 1.0091(3) 0.3347(2) 0.7392(4) 0.0356(11) Uani d . 1 1 . .
    N N7 0.4240(3) 0.5945(2) 0.1017(4) 0.0366(11) Uani d . 1 1 . .
    N N8 1.0749(3) 0.6422(3) 0.9356(4) 0.0395(12) Uani d . 1 1 . .
    O O1 0.7108(2) 0.4747(2) 0.3625(3) 0.0425(10) Uani d . 1 1 . .
    O O2 0.8390(2) 0.4738(2) 0.3961(4) 0.0455(11) Uani d . 1 1 . .
    O O3 0.7162(2) 0.7071(2) 0.3867(4) 0.0466(11) Uani d . 1 1 . .
    O O4 0.8434(2) 0.7086(2) 0.4260(4) 0.0538(12) Uani d . 1 1 . .
    O O5 0.5583(2) 0.6274(2) 0.2934(4) 0.0431(10) Uani d . 1 1 . .
    O O6 0.5296(2) 0.6566(2) 0.4441(4) 0.0494(11) Uani d . 1 1 . .
    O O7 0.6614(2) 0.5305(2) 0.5919(4) 0.0490(11) Uani d . 1 1 . .
    O O8 0.7888(2) 0.5311(2) 0.6248(4) 0.0428(10) Uani d . 1 1 . .
    O O9 0.6638(2) 0.7644(2) 0.6112(4) 0.0455(11) Uani d . 1 1 . .
    O O10 0.7926(2) 0.7648(2) 0.6547(4) 0.0465(11) Uani d . 1 1 . .
    O O11 0.9665(3) 0.5894(2) 0.5911(3) 0.0460(11) Uani d . 1 1 . .
    O O12 0.9471(2) 0.6010(2) 0.7502(3) 0.0421(10) Uani d . 1 1 . .
    O O13 0.3939(3) 0.5843(3) 0.1764(4) 0.0555(12) Uani d . 1 1 . .
    O O14 0.4752(3) 0.5534(3) 0.0880(4) 0.0564(12) Uani d . 1 1 . .
    O O15 0.4022(3) 0.6465(2) 0.0407(4) 0.0558(12) Uani d . 1 1 . .
    O O16 1.1085(3) 0.6510(3) 0.8641(5) 0.0647(14) Uani d . 1 1 . .
    O O17 1.0887(3) 0.5885(3) 0.9939(4) 0.0659(14) Uani d . 1 1 . .
    O O18 1.0269(2) 0.6890(2) 0.9478(4) 0.0518(11) Uani d . 1 1 . .
    O O1W 0.5000 0.5000 0.5000 0.065(2) Uani d S 1 2 . .
loop_
    _atom_site_aniso_label
    _atom_site_aniso_U_11
    _atom_site_aniso_U_22
    _atom_site_aniso_U_33
    _atom_site_aniso_U_12
    _atom_site_aniso_U_13
    _atom_site_aniso_U_23
    Ag1 0.0553(3) 0.0149(2) 0.0555(3) -0.00049(18) 0.0148(2) 0.00041(19)
    Ag2 0.0813(4) 0.0253(3) 0.0924(5) -0.0090(3) -0.0183(3) 0.0034(3)
    Ag3 0.0480(3) 0.0187(2) 0.0799(4) 0.00469(19) 0.0163(3) 0.0013(2)
    Ag4 0.0476(3) 0.0209(2) 0.0847(4) 0.0022(2) 0.0010(3) -0.0017(2)
    Ag5 0.0528(3) 0.0155(2) 0.0547(3) -0.00172(18) 0.0130(2) 0.00065(18)
    Ag6 0.0421(3) 0.0197(2) 0.0842(4) 0.00300(19) 0.0015(3) -0.0021(2)
    Ag7 0.0426(3) 0.0182(2) 0.0974(4) 0.00448(19) 0.0082(3) -0.0001(2)
    Ag8 0.0529(3) 0.0203(2) 0.0690(3) -0.00273(19) 0.0011(3) -0.0019(2)
    C1 0.033(3) 0.026(3) 0.037(3) 0.003(2) 0.009(2) 0.000(2)
    C2 0.033(3) 0.030(3) 0.040(3) 0.001(2) 0.008(2) -0.002(3)
    C3 0.037(3) 0.024(3) 0.030(3) 0.001(2) 0.005(2) 0.004(2)
    C4 0.031(3) 0.029(3) 0.041(3) 0.004(2) 0.011(2) 0.000(2)
    C5 0.032(3) 0.025(3) 0.046(3) -0.001(2) 0.005(3) -0.002(3)
    C6 0.042(3) 0.022(3) 0.033(3) 0.006(2) 0.011(2) 0.006(2)
    C7 0.039(3) 0.017(3) 0.040(3) 0.004(2) 0.007(3) 0.000(2)
    C8 0.032(3) 0.023(3) 0.031(3) 0.000(2) 0.007(2) 0.000(2)
    C9 0.026(3) 0.026(3) 0.057(4) 0.000(2) 0.010(3) -0.008(3)
    C10 0.032(3) 0.021(3) 0.064(4) -0.007(2) 0.018(3) -0.003(3)
    C11 0.030(3) 0.025(3) 0.059(4) 0.002(2) 0.007(3) 0.004(3)
    C12 0.026(3) 0.025(3) 0.059(4) -0.003(2) 0.006(3) -0.002(3)
    C13 0.020(3) 0.034(3) 0.048(4) -0.005(2) 0.004(2) 0.003(3)
    C14 0.023(3) 0.022(3) 0.047(3) -0.005(2) 0.005(2) -0.003(2)
    C15 0.038(3) 0.038(3) 0.041(3) -0.001(3) 0.016(3) -0.003(3)
    C16 0.035(3) 0.035(3) 0.049(4) -0.002(3) 0.011(3) -0.012(3)
    C17 0.036(3) 0.038(3) 0.041(3) -0.003(3) 0.007(3) 0.006(3)
    C18 0.024(3) 0.033(3) 0.042(3) -0.010(2) 0.011(2) -0.016(3)
    C19 0.029(3) 0.020(3) 0.044(3) 0.003(2) 0.007(2) 0.004(2)
    C20 0.026(3) 0.027(3) 0.044(3) -0.003(2) 0.004(2) 0.002(2)
    C21 0.030(3) 0.026(3) 0.035(3) -0.002(2) 0.007(2) -0.005(2)
    C22 0.024(3) 0.031(3) 0.056(4) 0.000(2) 0.008(3) -0.004(3)
    C23 0.036(3) 0.024(3) 0.053(4) -0.010(2) 0.014(3) -0.007(3)
    C24 0.031(3) 0.025(3) 0.039(3) 0.001(2) 0.007(2) -0.001(2)
    C25 0.041(3) 0.021(3) 0.033(3) 0.002(2) 0.010(2) 0.000(2)
    C26 0.031(3) 0.019(3) 0.031(3) 0.003(2) 0.009(2) 0.002(2)
    C27 0.028(3) 0.025(3) 0.048(3) 0.005(2) 0.009(3) 0.000(2)
    C28 0.031(3) 0.026(3) 0.056(4) -0.001(2) 0.014(3) 0.002(3)
    C29 0.030(3) 0.028(3) 0.045(3) 0.003(2) 0.005(3) -0.002(3)
    C30 0.029(3) 0.026(3) 0.043(3) -0.001(2) 0.009(2) -0.003(2)
    C31 0.021(3) 0.031(3) 0.043(3) -0.002(2) 0.003(2) -0.005(3)
    C32 0.024(3) 0.023(3) 0.044(3) -0.003(2) 0.006(2) -0.001(2)
    C33 0.034(3) 0.030(3) 0.038(3) -0.003(2) 0.014(2) -0.002(2)
    C34 0.040(3) 0.022(3) 0.052(4) -0.004(2) 0.015(3) -0.006(3)
    C35 0.039(3) 0.033(3) 0.041(3) 0.000(3) 0.006(3) 0.008(3)
    C36 0.034(3) 0.032(3) 0.042(3) -0.001(2) 0.007(3) -0.006(3)
    N1 0.045(3) 0.021(2) 0.037(3) 0.004(2) 0.014(2) 0.003(2)
    N2 0.031(2) 0.016(2) 0.044(3) 0.0005(18) 0.011(2) 0.0007(19)
    N3 0.034(3) 0.024(2) 0.051(3) -0.002(2) 0.007(2) -0.002(2)
    N4 0.033(2) 0.020(2) 0.037(2) -0.0043(19) 0.011(2) -0.0021(19)
    N5 0.040(3) 0.022(2) 0.044(3) 0.001(2) 0.013(2) 0.000(2)
    N6 0.038(3) 0.017(2) 0.053(3) 0.002(2) 0.014(2) -0.002(2)
    N7 0.029(2) 0.026(3) 0.050(3) -0.001(2) 0.000(2) -0.007(2)
    N8 0.031(3) 0.033(3) 0.051(3) -0.002(2) 0.003(2) 0.000(2)
    O1 0.041(2) 0.0182(19) 0.067(3) 0.0049(17) 0.011(2) -0.0009(19)
    O2 0.042(2) 0.019(2) 0.073(3) -0.0013(18) 0.008(2) -0.002(2)
    O3 0.037(2) 0.021(2) 0.082(3) -0.0027(18) 0.016(2) -0.001(2)
    O4 0.041(2) 0.023(2) 0.094(4) 0.0031(19) 0.010(2) -0.001(2)
    O5 0.041(2) 0.020(2) 0.065(3) -0.0001(17) 0.008(2) -0.003(2)
    O6 0.042(2) 0.053(3) 0.053(3) 0.003(2) 0.011(2) 0.018(2)
    O7 0.032(2) 0.022(2) 0.089(3) 0.0034(17) 0.009(2) -0.002(2)
    O8 0.033(2) 0.020(2) 0.073(3) -0.0020(17) 0.008(2) -0.0052(19)
    O9 0.039(2) 0.020(2) 0.078(3) -0.0022(17) 0.014(2) -0.004(2)
    O10 0.036(2) 0.019(2) 0.083(3) 0.0057(17) 0.012(2) 0.002(2)
    O11 0.061(3) 0.032(2) 0.042(2) 0.004(2) 0.007(2) 0.0069(19)
    O12 0.056(3) 0.018(2) 0.054(3) 0.0039(18) 0.015(2) -0.0057(18)
    O13 0.042(3) 0.063(3) 0.068(3) -0.002(2) 0.025(2) 0.007(3)
    O14 0.048(3) 0.050(3) 0.070(3) 0.016(2) 0.012(2) -0.006(2)
    O15 0.063(3) 0.041(3) 0.059(3) 0.009(2) 0.007(2) 0.010(2)
    O16 0.045(3) 0.063(3) 0.092(4) -0.002(2) 0.028(3) 0.007(3)
    O17 0.085(4) 0.041(3) 0.067(3) 0.013(3) 0.010(3) 0.018(3)
    O18 0.043(2) 0.045(3) 0.063(3) 0.013(2) 0.003(2) -0.007(2)
    O1W 0.044(4) 0.044(4) 0.101(6) -0.004(3) 0.004(4) 0.013(4)
_geom_special_details
;
All e.s.d.'s (except the e.s.d. in the dihedral angle between two l.s. planes)
are estimated using the full covariance matrix. The cell e.s.d.'s are taken
into account individually in the estimation of e.s.d.'s in distances, angles
and torsion angles; correlations between e.s.d.'s in cell parameters are only
used when they are defined by crystal symmetry. An approximate (isotropic)
treatment of cell e.s.d.'s is used for estimating e.s.d.'s involving l.s.
planes.
;
loop_
    _geom_bond_atom_site_label_1
    _geom_bond_atom_site_label_2
    _geom_bond_site_symmetry_2
    _geom_bond_distance
    _geom_bond_publ_flag
    Ag1 N2 1_545 2.154(4) ?
    Ag1 N1 . 2.159(4) ?
    Ag1 Ag5 . 3.3746(10) ?
    Ag2 N3 2_645 2.198(5) ?
    Ag2 O5 . 2.230(4) ?
    Ag2 Ag3 . 3.3643(10) ?
    Ag3 O1 . 2.142(4) ?
    Ag3 O3 . 2.161(4) ?
    Ag3 O5 . 2.504(4) ?
    Ag3 Ag4 . 2.8244(9) ?
    Ag3 Ag6 . 3.3207(10) ?
    Ag4 O2 . 2.179(4) ?
    Ag4 O4 . 2.191(4) ?
    Ag4 O11 . 2.472(4) ?
    Ag4 Ag7 . 3.2916(11) ?
    Ag5 N5 1_545 2.150(5) ?
    Ag5 N4 . 2.154(4) ?
    Ag5 O15 2_645 2.702(5) ?
    Ag6 O9 . 2.149(4) ?
    Ag6 O7 . 2.173(4) ?
    Ag6 O6 . 2.468(4) ?
    Ag6 Ag7 . 2.8043(9) ?
    Ag7 O10 . 2.158(4) ?
    Ag7 O8 . 2.180(4) ?
    Ag7 O12 . 2.641(4) ?
    Ag7 Ag8 . 3.0973(9) ?
    Ag8 N6 2_756 2.164(4) ?
    Ag8 O12 . 2.182(4) ?
    C1 N1 . 1.347(7) ?
    C1 C2 . 1.371(8) ?
    C1 H1A . 0.9300 ?
    C2 C3 . 1.395(8) ?
    C2 H2A . 0.9300 ?
    C3 C4 . 1.379(8) ?
    C3 C6 . 1.500(8) ?
    C4 C5 . 1.384(8) ?
    C4 H4A . 0.9300 ?
    C5 N1 . 1.339(7) ?
    C5 H5A . 0.9300 ?
    C6 O2 . 1.248(7) ?
    C6 O1 . 1.265(7) ?
    C7 O3 . 1.242(7) ?
    C7 O4 . 1.244(7) ?
    C7 C8 . 1.505(7) ?
    C8 C12 . 1.383(7) ?
    C8 C9 . 1.400(7) ?
    C9 C10 . 1.359(8) ?
    C9 H9A . 0.9300 ?
    C10 N2 . 1.348(7) ?
    C10 H10A . 0.9300 ?
    C11 N2 . 1.342(7) ?
    C11 C12 . 1.361(8) ?
    C11 H11A . 0.9300 ?
    C12 H12A . 0.9300 ?
    C13 O6 . 1.238(7) ?
    C13 O5 . 1.269(7) ?
    C13 C14 . 1.517(8) ?
    C14 C18 . 1.323(8) ?
    C14 C15 . 1.404(8) ?
    C15 C16 . 1.371(8) ?
    C15 H15A . 0.9300 ?
    C16 N3 . 1.333(8) ?
    C16 H16A . 0.9300 ?
    C17 N3 . 1.354(8) ?
    C17 C18 . 1.427(8) ?
    C17 H17A . 0.9300 ?
    C18 H18A . 0.9300 ?
    C19 N4 . 1.345(7) ?
    C19 C20 . 1.373(7) ?
    C19 H19A . 0.9300 ?
    C20 C21 . 1.390(7) ?
    C20 H20A . 0.9300 ?
    C21 C22 . 1.396(8) ?
    C21 C24 . 1.496(8) ?
    C22 C23 . 1.364(8) ?
    C22 H22A . 0.9300 ?
    C23 N4 . 1.344(7) ?
    C23 H23A . 0.9300 ?
    C24 O8 . 1.242(6) ?
    C24 O7 . 1.260(6) ?
    C25 O10 . 1.248(7) ?
    C25 O9 . 1.265(7) ?
    C25 C26 . 1.508(7) ?
    C26 C27 . 1.386(7) ?
    C26 C30 . 1.395(7) ?
    C27 C28 . 1.367(8) ?
    C27 H27A . 0.9300 ?
    C28 N5 . 1.337(7) ?
    C28 H28A . 0.9300 ?
    C29 N5 . 1.345(7) ?
    C29 C30 . 1.361(8) ?
    C29 H29A . 0.9300 ?
    C30 H30A . 0.9300 ?
    C31 O11 . 1.231(7) ?
    C31 O12 . 1.265(7) ?
    C31 C32 . 1.522(7) ?
    C32 C36 . 1.387(8) ?
    C32 C33 . 1.387(8) ?
    C33 C34 . 1.385(8) ?
    C33 H33A . 0.9300 ?
    C34 N6 . 1.354(8) ?
    C34 H34A . 0.9300 ?
    C35 N6 . 1.339(7) ?
    C35 C36 . 1.390(8) ?
    C35 H35A . 0.9300 ?
    C36 H36A . 0.9300 ?
    N2 Ag1 1_565 2.154(4) ?
    N3 Ag2 2_655 2.198(5) ?
    N5 Ag5 1_565 2.150(5) ?
    N6 Ag8 2_746 2.164(4) ?
    N7 O14 . 1.237(6) ?
    N7 O15 . 1.244(6) ?
    N7 O13 . 1.246(6) ?
    N8 O17 . 1.233(6) ?
    N8 O16 . 1.246(7) ?
    N8 O18 . 1.253(6) ?
loop_
    _geom_angle_atom_site_label_1
    _geom_angle_atom_site_label_2
    _geom_angle_atom_site_label_3
    _geom_angle_site_symmetry_1
    _geom_angle_site_symmetry_3
    _geom_angle
    _geom_angle_publ_flag
    N2 Ag1 N1 1_545 . 174.66(17) ?
    N2 Ag1 Ag5 1_545 . 106.07(12) ?
    N1 Ag1 Ag5 . . 77.67(12) ?
    N3 Ag2 O5 2_645 . 160.41(18) ?
    N3 Ag2 Ag3 2_645 . 124.16(13) ?
    O5 Ag2 Ag3 . . 48.09(10) ?
    O1 Ag3 O3 . . 162.63(16) ?
    O1 Ag3 O5 . . 112.27(14) ?
    O3 Ag3 O5 . . 85.10(14) ?
    O1 Ag3 Ag4 . . 82.33(11) ?
    O3 Ag3 Ag4 . . 80.35(11) ?
    O5 Ag3 Ag4 . . 164.91(9) ?
    O1 Ag3 Ag6 . . 112.72(12) ?
    O3 Ag3 Ag6 . . 69.02(12) ?
    O5 Ag3 Ag6 . . 79.26(10) ?
    Ag4 Ag3 Ag6 . . 99.04(2) ?
    O1 Ag3 Ag2 . . 71.38(11) ?
    O3 Ag3 Ag2 . . 125.80(11) ?
    O5 Ag3 Ag2 . . 41.52(9) ?
    Ag4 Ag3 Ag2 . . 153.50(2) ?
    Ag6 Ag3 Ag2 . . 88.33(2) ?
    O2 Ag4 O4 . . 159.94(18) ?
    O2 Ag4 O11 . . 103.94(15) ?
    O4 Ag4 O11 . . 95.94(15) ?
    O2 Ag4 Ag3 . . 81.62(11) ?
    O4 Ag4 Ag3 . . 83.38(11) ?
    O11 Ag4 Ag3 . . 146.30(11) ?
    O2 Ag4 Ag7 . . 118.37(13) ?
    O4 Ag4 Ag7 . . 71.82(14) ?
    O11 Ag4 Ag7 . . 67.49(11) ?
    Ag3 Ag4 Ag7 . . 80.52(2) ?
    N5 Ag5 N4 1_545 . 171.68(17) ?
    N5 Ag5 Ag1 1_545 . 79.87(13) ?
    N4 Ag5 Ag1 . . 108.24(12) ?
    O9 Ag6 O7 . . 163.67(17) ?
    O9 Ag6 O6 . . 96.89(16) ?
    O7 Ag6 O6 . . 98.96(16) ?
    O9 Ag6 Ag7 . . 83.33(11) ?
    O7 Ag6 Ag7 . . 84.33(11) ?
    O6 Ag6 Ag7 . . 152.96(11) ?
    O9 Ag6 Ag3 . . 115.54(12) ?
    O7 Ag6 Ag3 . . 72.63(13) ?
    O6 Ag6 Ag3 . . 75.24(11) ?
    Ag7 Ag6 Ag3 . . 80.29(2) ?
    O10 Ag7 O8 . . 161.65(15) ?
    O10 Ag7 Ag6 . . 81.73(11) ?
    O8 Ag7 Ag6 . . 79.97(11) ?
    O10 Ag7 Ag8 . . 73.02(11) ?
    O8 Ag7 Ag8 . . 125.32(11) ?
    Ag6 Ag7 Ag8 . . 154.36(2) ?
    O10 Ag7 Ag4 . . 114.52(13) ?
    O8 Ag7 Ag4 . . 67.86(12) ?
    Ag6 Ag7 Ag4 . . 100.15(3) ?
    Ag8 Ag7 Ag4 . . 94.38(2) ?
    N6 Ag8 O12 2_756 . 171.76(17) ?
    N6 Ag8 Ag7 2_756 . 125.28(13) ?
    O12 Ag8 Ag7 . . 56.90(11) ?
    N1 C1 C2 . . 123.9(5) ?
    N1 C1 H1A . . 118.0 ?
    C2 C1 H1A . . 118.0 ?
    C1 C2 C3 . . 118.6(5) ?
    C1 C2 H2A . . 120.7 ?
    C3 C2 H2A . . 120.7 ?
    C4 C3 C2 . . 117.7(5) ?
    C4 C3 C6 . . 120.8(5) ?
    C2 C3 C6 . . 121.4(5) ?
    C3 C4 C5 . . 120.3(5) ?
    C3 C4 H4A . . 119.9 ?
    C5 C4 H4A . . 119.9 ?
    N1 C5 C4 . . 122.1(5) ?
    N1 C5 H5A . . 118.9 ?
    C4 C5 H5A . . 118.9 ?
    O2 C6 O1 . . 126.4(5) ?
    O2 C6 C3 . . 117.7(5) ?
    O1 C6 C3 . . 115.9(5) ?
    O3 C7 O4 . . 126.8(5) ?
    O3 C7 C8 . . 115.6(5) ?
    O4 C7 C8 . . 117.6(5) ?
    C12 C8 C9 . . 116.7(5) ?
    C12 C8 C7 . . 121.2(5) ?
    C9 C8 C7 . . 122.1(5) ?
    C10 C9 C8 . . 119.5(5) ?
    C10 C9 H9A . . 120.2 ?
    C8 C9 H9A . . 120.2 ?
    N2 C10 C9 . . 123.9(5) ?
    N2 C10 H10A . . 118.1 ?
    C9 C10 H10A . . 118.1 ?
    N2 C11 C12 . . 123.6(5) ?
    N2 C11 H11A . . 118.2 ?
    C12 C11 H11A . . 118.2 ?
    C11 C12 C8 . . 120.2(5) ?
    C11 C12 H12A . . 119.9 ?
    C8 C12 H12A . . 119.9 ?
    O6 C13 O5 . . 125.9(6) ?
    O6 C13 C14 . . 118.9(5) ?
    O5 C13 C14 . . 115.1(5) ?
    C18 C14 C15 . . 118.8(5) ?
    C18 C14 C13 . . 122.0(5) ?
    C15 C14 C13 . . 119.2(5) ?
    C16 C15 C14 . . 119.3(5) ?
    C16 C15 H15A . . 120.3 ?
    C14 C15 H15A . . 120.3 ?
    N3 C16 C15 . . 123.5(5) ?
    N3 C16 H16A . . 118.3 ?
    C15 C16 H16A . . 118.3 ?
    N3 C17 C18 . . 122.1(5) ?
    N3 C17 H17A . . 119.0 ?
    C18 C17 H17A . . 119.0 ?
    C14 C18 C17 . . 119.4(5) ?
    C14 C18 H18A . . 120.3 ?
    C17 C18 H18A . . 120.3 ?
    N4 C19 C20 . . 122.1(5) ?
    N4 C19 H19A . . 119.0 ?
    C20 C19 H19A . . 119.0 ?
    C19 C20 C21 . . 120.9(5) ?
    C19 C20 H20A . . 119.6 ?
    C21 C20 H20A . . 119.6 ?
    C20 C21 C22 . . 116.6(5) ?
    C20 C21 C24 . . 120.4(5) ?
    C22 C21 C24 . . 123.0(5) ?
    C23 C22 C21 . . 119.4(5) ?
    C23 C22 H22A . . 120.3 ?
    C21 C22 H22A . . 120.3 ?
    N4 C23 C22 . . 124.0(5) ?
    N4 C23 H23A . . 118.0 ?
    C22 C23 H23A . . 118.0 ?
    O8 C24 O7 . . 126.0(5) ?
    O8 C24 C21 . . 117.3(5) ?
    O7 C24 C21 . . 116.7(5) ?
    O10 C25 O9 . . 127.1(5) ?
    O10 C25 C26 . . 116.4(5) ?
    O9 C25 C26 . . 116.5(5) ?
    C27 C26 C30 . . 117.3(5) ?
    C27 C26 C25 . . 120.6(5) ?
    C30 C26 C25 . . 122.0(5) ?
    C28 C27 C26 . . 120.0(5) ?
    C28 C27 H27A . . 120.0 ?
    C26 C27 H27A . . 120.0 ?
    N5 C28 C27 . . 122.6(5) ?
    N5 C28 H28A . . 118.7 ?
    C27 C28 H28A . . 118.7 ?
    N5 C29 C30 . . 123.6(5) ?
    N5 C29 H29A . . 118.2 ?
    C30 C29 H29A . . 118.2 ?
    C29 C30 C26 . . 119.0(5) ?
    C29 C30 H30A . . 120.5 ?
    C26 C30 H30A . . 120.5 ?
    O11 C31 O12 . . 125.2(5) ?
    O11 C31 C32 . . 119.3(5) ?
    O12 C31 C32 . . 115.5(5) ?
    C36 C32 C33 . . 118.1(5) ?
    C36 C32 C31 . . 121.8(5) ?
    C33 C32 C31 . . 120.1(5) ?
    C34 C33 C32 . . 119.4(5) ?
    C34 C33 H33A . . 120.3 ?
    C32 C33 H33A . . 120.3 ?
    N6 C34 C33 . . 122.5(5) ?
    N6 C34 H34A . . 118.7 ?
    C33 C34 H34A . . 118.7 ?
    N6 C35 C36 . . 122.6(5) ?
    N6 C35 H35A . . 118.7 ?
    C36 C35 H35A . . 118.7 ?
    C32 C36 C35 . . 119.5(5) ?
    C32 C36 H36A . . 120.3 ?
    C35 C36 H36A . . 120.3 ?
    C5 N1 C1 . . 117.3(5) ?
    C5 N1 Ag1 . . 120.0(4) ?
    C1 N1 Ag1 . . 122.6(4) ?
    C11 N2 C10 . . 116.1(5) ?
    C11 N2 Ag1 . 1_565 122.0(4) ?
    C10 N2 Ag1 . 1_565 121.9(3) ?
    C16 N3 C17 . . 116.8(5) ?
    C16 N3 Ag2 . 2_655 119.1(4) ?
    C17 N3 Ag2 . 2_655 124.0(4) ?
    C23 N4 C19 . . 117.1(5) ?
    C23 N4 Ag5 . . 121.8(3) ?
    C19 N4 Ag5 . . 121.0(4) ?
    C28 N5 C29 . . 117.3(5) ?
    C28 N5 Ag5 . 1_565 120.3(4) ?
    C29 N5 Ag5 . 1_565 122.4(4) ?
    C35 N6 C34 . . 117.9(5) ?
    C35 N6 Ag8 . 2_746 125.5(4) ?
    C34 N6 Ag8 . 2_746 116.6(4) ?
    O14 N7 O15 . . 119.9(5) ?
    O14 N7 O13 . . 120.4(5) ?
    O15 N7 O13 . . 119.6(5) ?
    O17 N8 O16 . . 120.7(5) ?
    O17 N8 O18 . . 120.2(6) ?
    O16 N8 O18 . . 119.0(5) ?
    C6 O1 Ag3 . . 124.3(4) ?
    C6 O2 Ag4 . . 123.7(4) ?
    C7 O3 Ag3 . . 126.4(4) ?
    C7 O4 Ag4 . . 121.6(4) ?
    C13 O5 Ag2 . . 118.1(4) ?
    C13 O5 Ag3 . . 110.0(3) ?
    Ag2 O5 Ag3 . . 90.39(14) ?
    C13 O6 Ag6 . . 114.5(3) ?
    C24 O7 Ag6 . . 121.5(4) ?
    C24 O8 Ag7 . . 126.8(4) ?
    C25 O9 Ag6 . . 122.5(4) ?
    C25 O10 Ag7 . . 124.7(4) ?
    C31 O11 Ag4 . . 123.8(4) ?
    C31 O12 Ag8 . . 113.9(4) ?
_iucr_refine_instructions_details
;
TITL a in P2(1)/c
CELL 0.71073  18.0060  18.2555  13.1663  90.000 104.017  90.000
ZERR    4.00   0.0041   0.0042   0.0031   0.000   0.004   0.000
LATT 1
SYMM -X, 0.5+Y, 0.5-Z
SFAC C  H  N  O  Ag
UNIT 144  96  32  74  32
omit -1 0 2
omit -1 1 1
omit -3 1 1
omit 2 2 0
omit 0 1 2
omit 1 1 1
OMIT 0 50
L.S. 10
ACTA
BOND $h
FMAP 2
PLAN 20
htab
size 0.23 0.17 0.15
TEMP 23.000
WGHT    0.046800   11.811810
FVAR       0.02737
AG1   5    0.764418    0.091115    0.370185    11.00000    0.05531    0.01490 =
         0.05553    0.00041    0.01475   -0.00049
AG2   5    0.522044    0.510642    0.294744    11.00000    0.08131    0.02532 =
         0.09236    0.00336   -0.01827   -0.00900
AG3   5    0.695136    0.590922    0.364447    11.00000    0.04805    0.01875 =
         0.07989    0.00133    0.01627    0.00469
AG4   5    0.856159    0.589299    0.436873    11.00000    0.04762    0.02094 =
         0.08468   -0.00168    0.00104    0.00224
AG5   5    0.734151    0.146571    0.601343    11.00000    0.05276    0.01552 =
         0.05474    0.00065    0.01296   -0.00172
AG6   5    0.650193    0.648933    0.581044    11.00000    0.04213    0.01966 =
         0.08420   -0.00211    0.00151    0.00300
AG7   5    0.810261    0.648028    0.650057    11.00000    0.04263    0.01821 =
         0.09739   -0.00008    0.00823    0.00448
AG8   5    0.968668    0.718268    0.743498    11.00000    0.05290    0.02032 =
         0.06900   -0.00189    0.00113   -0.00273
C1    1    0.834587    0.246040    0.369191    11.00000    0.03346    0.02586 =
         0.03716    0.00006    0.00868    0.00258
AFIX  43
H1A   2    0.879474    0.219258    0.376114    11.00000   -1.20000
AFIX   0
C2    1    0.839721    0.320990    0.371423    11.00000    0.03307    0.03017 =
         0.04010   -0.00236    0.00771    0.00070
AFIX  43
H2A   2    0.886764    0.344150    0.379135    11.00000   -1.20000
AFIX   0
C3    1    0.772838    0.361748    0.361873    11.00000    0.03679    0.02387 =
         0.03028    0.00375    0.00503    0.00115
C4    1    0.704570    0.324051    0.345581    11.00000    0.03127    0.02910 =
         0.04055    0.00014    0.01077    0.00447
AFIX  43
H4A   2    0.658723    0.349676    0.335523    11.00000   -1.20000
AFIX   0
C5    1    0.704038    0.248266    0.344145    11.00000    0.03224    0.02476 =
         0.04626   -0.00197    0.00542   -0.00081
AFIX  43
H5A   2    0.657440    0.223878    0.333508    11.00000   -1.20000
AFIX   0
C6    1    0.774969    0.443460    0.374051    11.00000    0.04235    0.02211 =
         0.03295    0.00648    0.01104    0.00561
C7    1    0.779267    0.738137    0.401845    11.00000    0.03905    0.01697 =
         0.04016   -0.00038    0.00718    0.00417
C8    1    0.776525    0.820229    0.390988    11.00000    0.03250    0.02345 =
         0.03097   -0.00031    0.00747    0.00021
C9    1    0.842983    0.863052    0.411632    11.00000    0.02601    0.02644 =
         0.05682   -0.00787    0.00992    0.00021
AFIX  43
H9A   2    0.890895    0.840950    0.430431    11.00000   -1.20000
AFIX   0
C10   1    0.836976    0.937143    0.404005    11.00000    0.03165    0.02103 =
         0.06416   -0.00279    0.01804   -0.00733
AFIX  43
H10A  2    0.881863    0.964526    0.418180    11.00000   -1.20000
AFIX   0
C11   1    0.706475    0.931635    0.355832    11.00000    0.03046    0.02468 =
         0.05879    0.00380    0.00747    0.00249
AFIX  43
H11A  2    0.659248    0.954894    0.335430    11.00000   -1.20000
AFIX   0
C12   1    0.707592    0.857221    0.362482    11.00000    0.02608    0.02525 =
         0.05924   -0.00230    0.00612   -0.00258
AFIX  43
H12A  2    0.661843    0.831173    0.347805    11.00000   -1.20000
AFIX   0
C13   1    0.537772    0.671603    0.355791    11.00000    0.01977    0.03350 =
         0.04780    0.00291    0.00355   -0.00450
C14   1    0.522509    0.749353    0.315386    11.00000    0.02334    0.02243 =
         0.04668   -0.00300    0.00501   -0.00490
C15   1    0.515921    0.805406    0.385732    11.00000    0.03750    0.03813 =
         0.04143   -0.00281    0.01647   -0.00058
AFIX  43
H15A  2    0.519769    0.794777    0.455898    11.00000   -1.20000
AFIX   0
C16   1    0.503760    0.875944    0.349893    11.00000    0.03479    0.03513 =
         0.04902   -0.01245    0.01052   -0.00173
AFIX  43
H16A  2    0.500512    0.912571    0.397721    11.00000   -1.20000
AFIX   0
C17   1    0.502929    0.840538    0.182828    11.00000    0.03577    0.03785 =
         0.04091    0.00587    0.00736   -0.00269
AFIX  43
H17A  2    0.498014    0.851903    0.112655    11.00000   -1.20000
AFIX   0
C18   1    0.517187    0.766374    0.216217    11.00000    0.02403    0.03286 =
         0.04163   -0.01570    0.01143   -0.01045
AFIX  43
H18A  2    0.522687    0.730329    0.168659    11.00000   -1.20000
AFIX   0
C19   1    0.795247    0.304300    0.619089    11.00000    0.02914    0.01996 =
         0.04384    0.00447    0.00733    0.00278
AFIX  43
H19A  2    0.841936    0.280157    0.628982    11.00000   -1.20000
AFIX   0
C20   1    0.794564    0.379444    0.622776    11.00000    0.02577    0.02669 =
         0.04388    0.00153    0.00390   -0.00344
AFIX  43
H20A  2    0.840536    0.405051    0.635195    11.00000   -1.20000
AFIX   0
C21   1    0.726067    0.417779    0.608193    11.00000    0.02993    0.02559 =
         0.03542   -0.00474    0.00719   -0.00211
C22   1    0.659289    0.375923    0.590497    11.00000    0.02434    0.03131 =
         0.05569   -0.00436    0.00813   -0.00030
AFIX  43
H22A  2    0.611853    0.398607    0.580993    11.00000   -1.20000
AFIX   0
C23   1    0.664251    0.301443    0.587273    11.00000    0.03568    0.02438 =
         0.05333   -0.00701    0.01408   -0.00995
AFIX  43
H23A  2    0.619032    0.274602    0.574365    11.00000   -1.20000
AFIX   0
C24   1    0.725822    0.499720    0.608436    11.00000    0.03099    0.02543 =
         0.03903   -0.00144    0.00705    0.00075
C25   1    0.728623    0.795216    0.634351    11.00000    0.04122    0.02107 =
         0.03253   -0.00047    0.00985    0.00157
C26   1    0.728732    0.877804    0.636154    11.00000    0.03135    0.01948 =
         0.03143    0.00220    0.00865    0.00324
C27   1    0.796858    0.916468    0.653113    11.00000    0.02771    0.02458 =
         0.04836   -0.00028    0.00898    0.00451
AFIX  43
H27A  2    0.843313    0.891635    0.670598    11.00000   -1.20000
AFIX   0
C28   1    0.795833    0.991080    0.644161    11.00000    0.03061    0.02603 =
         0.05552    0.00221    0.01369   -0.00130
AFIX  43
H28A  2    0.842180    1.015917    0.654865    11.00000   -1.20000
AFIX   0
C29   1    0.664926    0.992590    0.609574    11.00000    0.02988    0.02789 =
         0.04521   -0.00160    0.00507    0.00309
AFIX  43
H29A  2    0.619456    1.019044    0.596524    11.00000   -1.20000
AFIX   0
C30   1    0.661080    0.918346    0.616431    11.00000    0.02894    0.02630 =
         0.04255   -0.00288    0.00915   -0.00145
AFIX  43
H30A  2    0.614074    0.895011    0.608094    11.00000   -1.20000
AFIX   0
C31   1    0.964116    0.564666    0.677188    11.00000    0.02118    0.03085 =
         0.04293   -0.00480    0.00253   -0.00232
C32   1    0.981202    0.483894    0.700301    11.00000    0.02410    0.02251 =
         0.04353   -0.00102    0.00650   -0.00305
C33   1    0.986226    0.436370    0.620051    11.00000    0.03423    0.03001 =
         0.03844   -0.00182    0.01352   -0.00302
AFIX  43
H33A  2    0.980157    0.453786    0.552152    11.00000   -1.20000
AFIX   0
C34   1    1.000356    0.362762    0.641896    11.00000    0.03968    0.02185 =
         0.05191   -0.00610    0.01519   -0.00444
AFIX  43
H34A  2    1.004003    0.331428    0.587620    11.00000   -1.20000
AFIX   0
C35   1    1.003049    0.380523    0.816181    11.00000    0.03941    0.03331 =
         0.04144    0.00752    0.00555    0.00043
AFIX  43
H35A  2    1.007354    0.361652    0.882968    11.00000   -1.20000
AFIX   0
C36   1    0.990616    0.455246    0.800161    11.00000    0.03392    0.03212 =
         0.04226   -0.00644    0.00658   -0.00131
AFIX  43
H36A  2    0.988628    0.485784    0.855978    11.00000   -1.20000
AFIX   0
N1    3    0.768451    0.208885    0.357576    11.00000    0.04492    0.02073 =
         0.03741    0.00311    0.01356    0.00378
N2    3    0.769788    0.973303    0.377101    11.00000    0.03141    0.01650 =
         0.04425    0.00067    0.01098    0.00047
N3    3    0.496337    0.894847    0.250103    11.00000    0.03442    0.02418 =
         0.05111   -0.00223    0.00689   -0.00200
N4    3    0.730555    0.264499    0.601627    11.00000    0.03325    0.02030 =
         0.03668   -0.00210    0.01091   -0.00430
N5    3    0.730892    1.029786    0.620640    11.00000    0.04028    0.02219 =
         0.04445    0.00046    0.01265    0.00145
N6    3    1.009066    0.334668    0.739237    11.00000    0.03819    0.01729 =
         0.05310   -0.00210    0.01435    0.00152
N7    3    0.423985    0.594548    0.101740    11.00000    0.02943    0.02599 =
         0.04958   -0.00666    0.00049   -0.00108
N8    3    1.074945    0.642240    0.935615    11.00000    0.03093    0.03334 =
         0.05058   -0.00049    0.00277   -0.00216
O1    4    0.710757    0.474677    0.362527    11.00000    0.04105    0.01823 =
         0.06715   -0.00088    0.01132    0.00494
O2    4    0.838993    0.473785    0.396111    11.00000    0.04174    0.01864 =
         0.07321   -0.00184    0.00801   -0.00131
O3    4    0.716204    0.707054    0.386705    11.00000    0.03749    0.02080 =
         0.08208   -0.00134    0.01568   -0.00274
O4    4    0.843407    0.708612    0.425995    11.00000    0.04103    0.02314 =
         0.09372   -0.00057    0.00959    0.00315
O5    4    0.558331    0.627361    0.293425    11.00000    0.04068    0.02042 =
         0.06542   -0.00308    0.00757   -0.00011
O6    4    0.529566    0.656609    0.444129    11.00000    0.04211    0.05284 =
         0.05319    0.01814    0.01118    0.00257
O7    4    0.661375    0.530514    0.591941    11.00000    0.03216    0.02245 =
         0.08923   -0.00212    0.00869    0.00342
O8    4    0.788773    0.531128    0.624834    11.00000    0.03305    0.02024 =
         0.07271   -0.00517    0.00815   -0.00201
O9    4    0.663785    0.764440    0.611208    11.00000    0.03856    0.01970 =
         0.07814   -0.00374    0.01408   -0.00222
O10   4    0.792562    0.764761    0.654662    11.00000    0.03604    0.01919 =
         0.08295    0.00173    0.01175    0.00571
O11   4    0.966460    0.589417    0.591075    11.00000    0.06092    0.03192 =
         0.04247    0.00690    0.00740    0.00386
O12   4    0.947096    0.600960    0.750178    11.00000    0.05577    0.01802 =
         0.05365   -0.00566    0.01541    0.00393
O13   4    0.393947    0.584312    0.176420    11.00000    0.04171    0.06262 =
         0.06823    0.00690    0.02538   -0.00166
O14   4    0.475219    0.553384    0.087983    11.00000    0.04830    0.04970 =
         0.06977   -0.00562    0.01168    0.01645
O15   4    0.402159    0.646535    0.040703    11.00000    0.06305    0.04139 =
         0.05879    0.01008    0.00674    0.00879
O16   4    1.108521    0.651013    0.864109    11.00000    0.04472    0.06283 =
         0.09219    0.00665    0.02773   -0.00201
O17   4    1.088683    0.588461    0.993850    11.00000    0.08544    0.04111 =
         0.06693    0.01822    0.01019    0.01304
O18   4    1.026883    0.688985    0.947786    11.00000    0.04272    0.04520 =
         0.06254   -0.00749    0.00315    0.01348
O1W   4    0.500000    0.500000    0.500000    10.50000    0.04406    0.04373 =
         0.10051    0.01263    0.00385   -0.00438
HKLF 4
REM  a in P2(1)/c
REM R1 =  0.0407 for   6057 Fo > 4sig(Fo)  and  0.0513 for all   7391 data
REM    637 parameters refined using      0 restraints
END
WGHT      0.0363     12.5603
REM Highest difference peak  1.520,  deepest hole -1.682,  1-sigma level  0.197
Q1    1   0.4797  0.5080  0.3192  11.00000  0.05    1.52
Q2    1   0.9624  0.7206  0.6574  11.00000  0.05    1.12
Q3    1   0.5350  0.5120  0.3791  11.00000  0.05    0.86
Q4    1   0.8389  0.6509  0.5917  11.00000  0.05    0.85
Q5    1   0.8504  0.5945  0.3607  11.00000  0.05    0.74
Q6    1   0.8555  0.6513  0.7438  11.00000  0.05    0.70
Q7    1   0.9479  0.7376  0.8195  11.00000  0.05    0.67
Q8    1   0.9575  0.7286  0.5913  11.00000  0.05    0.59
Q9    1   0.6600  0.6482  0.6571  11.00000  0.05    0.57
Q10   1   0.9139  0.5866  0.5391  11.00000  0.05    0.56
Q11   1   1.0538  0.7106  0.9003  11.00000  0.05    0.55
Q12   1   0.8820  0.7224  0.2973  11.00000  0.05    0.55
Q13   1   0.6128  0.5848  0.2315  11.00000  0.05    0.55
Q14   1   0.8883  0.7173  0.5995  11.00000  0.05    0.54
Q15   1   0.3399  0.6391  0.0632  11.00000  0.05    0.53
Q16   1   0.6208  0.6473  0.6423  11.00000  0.05    0.52
Q17   1   0.5301  0.4708  0.3329  11.00000  0.05    0.52
Q18   1   0.6149  0.5052  0.4257  11.00000  0.05    0.51
Q19   1   0.6358  1.1200  0.6578  11.00000  0.05    0.50
Q20   1   0.8427  0.2813  0.5337  11.00000  0.05    0.50
;
data_global
_journal_date_recd_electronic     2011-07-05
_journal_date_accepted     2011-07-14
_journal_name_full     'Acta Crystallographica, Section E'
_journal_year     2011
_journal_volume     67
_journal_issue      8
_journal_page_first     m1112
_journal_page_last     m1112
_journal_paper_category     QM
_journal_coeditor_code     GK2394
_publ_contact_author_name     'Zhao-Hui Meng'
_publ_contact_author_address
;
College of Chemistry and Pharmacy Engineering
Nanyang Normal University
Nanyang 473061
People's Republic of China
;
_publ_contact_author_email     nysymzh@126.com
_publ_contact_author_fax     '086 377 63513583'
_publ_contact_author_phone     '086 377 63513583'
_publ_section_title
;\
Poly[[bis(nitrato-\k<i>O</i>)bis(\m~4~-pyridine-4-carboxylato)tetrakis(\m~3~-\
pyridine-4-carboxylato)octasilver(I)] hemihydrate]
;
loop_
    _publ_author_name
    _publ_author_address
    'Zhao-Hui Meng'
;
College of Chemistry and Pharmacy Engineering
Nanyang Normal University
Nanyang 473061
People's Republic of China
;
