# Supplementary material for: Poly[[bis­(nitrato-κO)bis­(μ4-pyridine-4-carboxyl­ato)tetra­kis­(μ3-pyridine-4-carboxyl­ato)octa­silver(I)] hemihydrate]
Source: Acta Crystallogr Sect E Struct Rep Online. 2011 Jul 23;67(Pt 8):m1112. doi: 10.1107/S1600536811028261 (PMC3212179; doi:10.1107/S1600536811028261)
Supplement: Supplementary file 2 [file e-67-m1112-Isup2.hkl]

# 
# h,k,l, Fc-squared, Fo-squared, sigma(Fo-squared) and status flag 
# 
data_I
_shelx_title ' a in P2(1)/c' 
_shelx_refln_list_code          4 
_shelx_F_calc_maximum     1566.82 
_exptl_crystal_F_000      3280.00 
_reflns_d_resolution_high  0.8410 
 
loop_ 
 _symmetry_equiv_pos_as_xyz 
 'x, y, z' 
 '-x, y+1/2, -z+1/2' 
 '-x, -y, -z' 
 'x, -y-1/2, z-1/2' 
 
_cell_length_a    18.0060 
_cell_length_b    18.2555 
_cell_length_c    13.1663 
_cell_angle_alpha  90.000 
_cell_angle_beta  104.017 
_cell_angle_gamma  90.000 
 
_shelx_F_squared_multiplier     1.000 
 
loop_ 
 _refln_index_h 
 _refln_index_k 
 _refln_index_l 
 _refln_F_squared_calc 
 _refln_F_squared_meas 
 _refln_F_squared_sigma 
 _refln_observed_status 
   1   0   0        0.08       26.70     13.35 o 
   2   0   0   218322.12   165625.62   7995.63 o 
   3   0   0      579.90      947.73     80.09 o 
   4   0   0   509358.16   416971.72  18433.99 o 
   5   0   0     5446.15     6170.13    258.41 o 
   6   0   0   230909.30   240432.70   8512.88 o 
   7   0   0      128.05      253.46     54.31 o 
   8   0   0    19240.20    22113.68    832.09 o 
   9   0   0     4293.35     5245.62    246.80 o 
  10   0   0     4250.64     5139.74    246.80 o 
  11   0   0     2303.36     2417.43    220.25 o 
  12   0   0      238.75      606.38     89.30 o 
  13   0   0     6922.36     6592.28    500.56 o 
  14   0   0     3047.75     2762.24    182.48 o 
  15   0   0       16.18       62.93     66.74 o 
  16   0   0    16592.99    17275.57    703.19 o 
  17   0   0       55.54      105.95     73.76 o 
  18   0   0     5342.21     6608.05    330.21 o 
  19   0   0     2114.61     2036.18    166.77 o 
  20   0   0     1079.41     1201.35    240.27 o 
   1   1   0    40273.93    42234.00   2055.64 o 
   2   1   0     1169.04     1262.65     51.27 o 
   3   1   0    64774.82    69400.75   2373.81 o 
   4   1   0      357.89      347.53     26.51 o 
   5   1   0    55948.19    57011.29   1523.99 o 
   6   1   0    12934.51    12350.66    450.84 o 
   7   1   0   322715.38   313306.84  11306.51 o 
   8   1   0        3.20       21.49     38.53 o 
   9   1   0     4635.43     4895.45    256.25 o 
  10   1   0     3414.85     3240.10    126.80 o 
  11   1   0    18533.73    20713.10    564.36 o 
  12   1   0     2760.80     2810.91    125.83 o 
  13   1   0     2082.22     2210.91    113.26 o 
  14   1   0      909.07     1074.28     80.42 o 
  15   1   0     3354.09     3439.75    147.41 o 
  16   1   0      611.23      770.29     78.19 o 
  17   1   0     1549.95     1377.64     92.84 o 
  18   1   0      215.91      463.30     68.77 o 
  19   1   0     6877.10     7117.62    296.49 o 
  20   1   0     2517.87     2532.92    161.08 o 
   0   2   0     6845.27     5926.64    293.66 o 
   1   2   0    42147.50    43188.64   1472.43 o 
   3   2   0    40771.27    43613.81   1252.78 o 
   4   2   0      834.27     1225.17     47.36 o 
   5   2   0    32029.78    33727.51    864.82 o 
   6   2   0      189.28      380.88     33.58 o 
   7   2   0      108.21      110.69     28.53 o 
   8   2   0     4133.71     4602.42    151.86 o 
   9   2   0      591.19      656.52     70.07 o 
  10   2   0     2029.71     2235.94    104.04 o 
  11   2   0     9161.47     8917.84    273.35 o 
  12   2   0     1004.34     1100.28     77.86 o 
  13   2   0    26340.79    27606.25    748.46 o 
  14   2   0     2547.14     2580.61    125.23 o 
  15   2   0      190.26      282.76     55.25 o 
  16   2   0     1283.28     1214.93     84.84 o 
  17   2   0     1000.02     1342.71     92.63 o 
  18   2   0       11.10       23.20     76.33 o 
  19   2   0      371.67      632.05     95.48 o 
  20   2   0      183.72      121.41     82.10 o 
   1   3   0    14968.89    13608.75    471.93 o 
   2   3   0      189.96      186.88     26.70 o 
   3   3   0     6110.43     6267.13    195.51 o 
   4   3   0     4981.94     5284.73    152.42 o 
   5   3   0   262479.66   267768.88   6148.03 o 
   6   3   0    72138.93    75483.44   1746.33 o 
   7   3   0    74208.66    79090.00   1833.12 o 
   8   3   0     8205.50     8777.54    231.77 o 
   9   3   0    24486.11    25141.10    610.68 o 
  10   3   0     1723.70     1833.10     85.87 o 
  11   3   0       47.21       83.12     41.95 o 
  12   3   0     4817.88     4388.67    165.85 o 
  13   3   0    21757.87    21338.27    592.48 o 
  14   3   0        4.43        0.00     44.11 o 
  15   3   0      107.42        0.00     40.46 o 
  16   3   0      221.29      301.98     57.28 o 
  17   3   0     2562.93     2939.86    164.60 o 
  18   3   0       32.21        7.26    108.41 o 
  19   3   0     7648.90     7080.76    300.53 o 
  20   3   0       55.40       69.02     70.73 o 
   0   4   0   232383.58   221368.09  10651.94 o 
   1   4   0     3903.11     4399.49    160.46 o 
   2   4   0   199695.16   198868.12   6535.94 o 
   3   4   0     6019.33     6857.96    233.54 o 
   4   4   0    36288.31    39695.39   1175.58 o 
   5   4   0     2242.78     2982.44     95.91 o 
   6   4   0     8407.75    10201.30    256.16 o 
   7   4   0     4140.25     4961.74    139.97 o 
   8   4   0        1.33       51.66     22.94 o 
   9   4   0      777.66      902.51     49.86 o 
  10   4   0     1988.23     2087.53     84.69 o 
  11   4   0     5791.85     5635.69    218.52 o 
  12   4   0     5738.02     5976.96    207.93 o 
  13   4   0      560.10      493.72     65.49 o 
  14   4   0     5848.67     5729.73    321.75 o 
  15   4   0      986.01      989.55     94.41 o 
  16   4   0    10464.27    11128.75    411.90 o 
  17   4   0     1064.93      941.55    100.02 o 
  18   4   0     1232.07     1172.50    115.82 o 
  19   4   0     1185.42     1252.67    119.56 o 
  20   4   0     7805.79     7761.36    324.04 o 
   1   5   0       28.52       53.39      9.44 o 
   2   5   0     6567.00     6326.28    201.77 o 
   3   5   0      212.64      249.71     20.51 o 
   4   5   0    40413.20    41814.64   1241.36 o 
   5   5   0    44117.36    44936.43   1333.43 o 
   6   5   0    20328.38    20595.10    628.42 o 
   7   5   0     8358.77     7725.61    226.90 o 
   8   5   0    26259.81    23898.97    638.02 o 
   9   5   0     6354.43     6517.65    182.55 o 
  10   5   0     6651.88     7742.49    215.04 o 
  11   5   0     2338.61     2678.64    117.98 o 
  12   5   0    13658.17    13376.02    394.88 o 
  13   5   0      529.63      482.08     66.06 o 
  14   5   0       57.86      126.16     71.29 o 
  15   5   0      139.97      101.14     63.93 o 
  16   5   0     3365.29     3148.73    219.89 o 
  17   5   0     1031.24      978.40    109.54 o 
  18   5   0    14073.38    13177.02    482.42 o 
  19   5   0      351.83      371.31     87.33 o 
  20   5   0      458.52      643.07    125.30 o 
   0   6   0      169.34      333.71     40.04 o 
   1   6   0    74529.08    74728.46   2553.15 o 
   2   6   0    18585.92    17960.94    545.88 o 
   3   6   0     8671.18     9261.89    334.97 o 
   4   6   0     5415.38     5129.12    172.12 o 
   5   6   0      179.41      332.16     28.88 o 
   6   6   0    13169.82    13429.79    419.10 o 
   7   6   0    43151.07    43231.76   1290.96 o 
   8   6   0      839.17     1053.08     58.17 o 
   9   6   0     1446.25     1333.17     63.58 o 
  10   6   0     1094.43     1196.50     95.62 o 
  11   6   0   116796.18   115956.09   2691.67 o 
  12   6   0     3907.54     3788.71    150.16 o 
  13   6   0    52675.29    48695.01   1281.43 o 
  14   6   0      233.81      201.21     76.29 o 
  15   6   0    19793.70    19162.31    654.61 o 
  16   6   0      276.21      277.28     76.29 o 
  17   6   0     1190.60     1448.64    126.91 o 
  18   6   0     1104.50     1006.04    113.54 o 
  19   6   0       48.35       50.04     67.88 o 
   1   7   0     1560.57     1661.89     75.51 o 
   2   7   0     6515.96     6350.09    217.96 o 
   3   7   0     6352.57     7091.10    231.57 o 
   4   7   0    35118.21    35771.35   1069.67 o 
   5   7   0    10471.81     9610.90    308.21 o 
   6   7   0    29578.44    30930.24    930.38 o 
   7   7   0    16127.27    17544.83    547.10 o 
   8   7   0    72964.22    73564.88   2178.92 o 
   9   7   0      789.89      853.11     54.17 o 
  10   7   0     1251.97     1386.86     74.44 o 
  11   7   0     3743.98     3775.10    142.35 o 
  12   7   0      910.49     1223.24    222.25 o 
  13   7   0     5089.37     4860.44    226.30 o 
  14   7   0     1540.32     1411.77    122.82 o 
  15   7   0      105.77       80.09     71.67 o 
  16   7   0     2898.31     2968.20    180.27 o 
  17   7   0      702.62      636.34    127.96 o 
  18   7   0     2554.54     2502.85    166.56 o 
  19   7   0     1136.96      964.82    114.22 o 
   0   8   0    76833.29    83199.91   4031.18 o 
   1   8   0    40151.89    43110.60   1491.31 o 
   2   8   0       17.12       71.05     29.33 o 
   3   8   0     9011.01     9451.63    305.14 o 
   4   8   0    12370.53    13418.12    422.44 o 
   5   8   0     4161.89     4528.92    135.95 o 
   6   8   0     2577.42     2950.74    176.37 o 
   7   8   0    14277.99    14501.87    459.76 o 
   8   8   0      468.77      703.31     58.27 o 
   9   8   0     1309.13     1474.28     75.66 o 
  10   8   0      160.89      205.25     40.03 o 
  11   8   0    10628.75    10592.20    353.84 o 
  12   8   0      625.98      681.72     98.77 o 
  13   8   0    10972.84    10045.79    448.26 o 
  14   8   0      241.60      320.36     94.39 o 
  15   8   0     4648.42     4473.81    263.78 o 
  16   8   0       46.31       86.76     84.95 o 
  17   8   0       15.01      122.14     92.98 o 
  18   8   0        9.35      219.90     86.36 o 
  19   8   0      121.85      114.80     88.85 o 
   1   9   0      158.73      161.97     26.07 o 
   2   9   0     9569.47     9402.36    305.14 o 
   3   9   0      121.19      194.89     32.72 o 
   4   9   0    81713.45    81667.52   2415.71 o 
   5   9   0      179.26      457.08     46.22 o 
   6   9   0   127033.83   127175.29   3740.82 o 
   7   9   0     2216.70     2369.32    113.54 o 
   8   9   0   195191.19   189830.78   5567.56 o 
   9   9   0        2.63        2.43     30.53 o 
  10   9   0      508.43      686.17     95.97 o 
  11   9   0      275.04      313.83     60.69 o 
  12   9   0     4381.90     4002.73    226.53 o 
  13   9   0     3738.25     3513.67    367.08 o 
  14   9   0     4197.23     3981.42    245.41 o 
  15   9   0       27.49       29.84     79.81 o 
  16   9   0     7815.33     6969.99    362.56 o 
  17   9   0        4.75      117.17     86.76 o 
  18   9   0     6605.94     5924.83    332.59 o 
   0  10   0     3855.06     3876.92    192.22 o 
   1  10   0     1582.02     1635.40     80.57 o 
   2  10   0    21257.71    20391.02    630.56 o 
   3  10   0     5295.65     5373.82    196.91 o 
   4  10   0    10847.80    10539.29    342.63 o 
   5  10   0    19487.25    19633.79    608.53 o 
   6  10   0      106.68      138.72     31.56 o 
   7  10   0    13458.69    13080.67    423.72 o 
   8  10   0     1481.17     1464.74     98.38 o 
   9  10   0       60.56       88.33     40.12 o 
  10  10   0        0.55       32.16     36.25 o 
  11  10   0    88034.38    82615.11   2542.90 o 
  12  10   0     4239.80     4464.38    340.38 o 
  13  10   0    40802.52    40783.16   1535.38 o 
  14  10   0        2.87        0.00    106.79 o 
  15  10   0    12040.29    10708.45    490.54 o 
  16  10   0       65.15       53.39     84.95 o 
  17  10   0     1041.53      816.22    213.57 o 
  18  10   0      727.11     1071.07    146.83 o 
   1  11   0     2417.23     2530.49    100.36 o 
   2  11   0       75.66       84.94     25.02 o 
   3  11   0        2.32      102.97     80.90 o 
   4  11   0     6637.22     6811.51    237.56 o 
   5  11   0    63874.75    61166.47   1824.90 o 
   6  11   0    15887.06    16783.30    531.83 o 
   7  11   0     9375.03     9566.04    324.95 o 
   8  11   0    15906.31    15930.95    514.56 o 
   9  11   0     7413.75     7112.91    403.12 o 
  10  11   0      685.38      841.04     84.07 o 
  11  11   0     2308.52     2677.71    146.02 o 
  12  11   0     1899.35     1964.80    206.90 o 
  13  11   0     1032.03      977.48    146.83 o 
  14  11   0      158.06      117.32     89.30 o 
  15  11   0       28.83       63.93     86.36 o 
  16  11   0      262.34      186.88     94.39 o 
  17  11   0      254.54      237.84    102.54 o 
   0  12   0    98986.21   102154.49   4952.22 o 
   1  12   0    14173.77    14798.86    426.32 o 
   2  12   0    23922.92    24941.50    690.49 o 
   3  12   0    16591.22    17157.09    487.59 o 
   4  12   0       97.97       68.08     40.46 o 
   5  12   0    20017.79    19803.99    622.75 o 
   6  12   0     3399.01     3540.38    136.47 o 
   7  12   0       60.21      105.83     45.96 o 
   8  12   0      359.66      358.79     62.85 o 
   9  12   0      103.35      200.22     53.95 o 
  10  12   0       17.54       33.02     50.97 o 
  11  12   0     5705.59     5727.24    240.24 o 
  12  12   0       41.11      257.43     70.12 o 
  13  12   0    11705.83    11833.59    573.98 o 
  14  12   0      319.46      168.19    213.57 o 
  15  12   0       16.95        0.00     79.81 o 
  16  12   0      285.90      344.15    105.80 o 
  17  12   0     2273.18     1751.12    178.59 o 
   1  13   0      180.29      228.52     52.02 o 
   2  13   0     2006.13     2074.61    156.06 o 
   3  13   0      172.89      184.45     50.09 o 
   4  13   0      346.92      444.61     67.43 o 
   5  13   0     2796.98     2995.33    122.56 o 
   6  13   0    48830.50    48779.05   1312.22 o 
   7  13   0      383.49      497.98     87.13 o 
   8  13   0     3843.60     4146.77    193.99 o 
   9  13   0      100.76      162.03    112.83 o 
  10  13   0     1090.57     1287.31    110.93 o 
  11  13   0     1750.98     1554.67    173.53 o 
  12  13   0    22427.65    21104.93    710.58 o 
  13  13   0      826.02      750.07    115.46 o 
  14  13   0     2827.44     2372.96    193.55 o 
  15  13   0      293.88      333.71    102.54 o 
  16  13   0     3046.85     2672.84    212.21 o 
   0  14   0   115216.10   119429.95   4438.07 o 
   1  14   0      337.81      413.87     73.21 o 
   2  14   0      681.49      849.19     65.56 o 
   3  14   0     3093.92     3482.68    136.91 o 
   4  14   0     5102.98     5276.04    187.45 o 
   5  14   0     1874.66     1866.77     95.81 o 
   6  14   0     5198.29     5139.06    280.02 o 
   7  14   0     1145.97     1209.45    103.56 o 
   8  14   0      253.92      298.80     70.72 o 
   9  14   0     3637.04     3758.55    325.40 o 
  10  14   0     3056.71     3142.62    243.62 o 
  11  14   0    11472.20    10470.72    486.47 o 
  12  14   0       29.47       31.75     70.41 o 
  13  14   0    22483.16    21655.55    872.12 o 
  14  14   0     1361.50     1378.58    157.15 o 
  15  14   0     1816.72     1794.97    172.90 o 
   1  15   0    21105.71    22460.20    638.37 o 
   2  15   0      806.05      946.84     84.52 o 
   3  15   0    24456.73    24119.55    679.21 o 
   4  15   0      356.15      441.66     53.01 o 
   5  15   0    47554.41    48234.26   1555.02 o 
   6  15   0     2986.93     3014.62    175.55 o 
   7  15   0   129007.82   130764.82   4108.76 o 
   8  15   0        1.13       71.51     65.72 o 
   9  15   0      341.61      492.61     85.84 o 
  10  15   0     1124.14     1294.37    166.65 o 
  11  15   0    11118.30    10301.44    482.73 o 
  12  15   0      465.01      407.12    113.26 o 
  13  15   0      299.88      399.24     98.77 o 
  14  15   0      528.16      439.60    126.81 o 
  15  15   0     2586.62     2612.10    212.21 o 
   0  16   0   168319.70   173594.45   6554.01 o 
   1  16   0    14217.16    14532.81    438.57 o 
   2  16   0    43105.26    45917.07   1246.98 o 
   3  16   0     8779.96     8312.78    273.77 o 
   4  16   0      554.94      699.10     85.84 o 
   5  16   0      611.64      679.56     87.33 o 
   6  16   0      699.75      773.02     97.25 o 
   7  16   0     1450.49     1405.23    119.24 o 
   8  16   0      147.91      175.27     79.07 o 
   9  16   0       13.01       98.24     66.48 o 
  10  16   0     4610.64     4848.87    261.95 o 
  11  16   0     3847.82     3589.76    246.94 o 
  12  16   0      118.03      269.39    193.55 o 
  13  16   0      632.94      686.55    140.16 o 
  14  16   0       14.40       26.70     88.85 o 
   1  17   0     1090.08     1385.33     85.29 o 
   2  17   0     1456.00     1460.36     91.97 o 
   3  17   0      872.70      974.52     99.76 o 
   4  17   0    14017.09    13314.88    737.80 o 
   5  17   0      396.32      616.94     92.31 o 
   6  17   0     6229.98     6159.03    284.17 o 
   7  17   0     3714.57     4426.67    285.14 o 
   8  17   0    14247.94    14718.08    549.76 o 
   9  17   0        7.58        0.00     68.50 o 
  10  17   0     3058.38     3066.11    220.46 o 
  11  17   0      170.28       73.42     84.95 o 
  12  17   0     4454.41     4279.20    281.28 o 
   0  18   0    49286.16    48196.75   2028.94 o 
   1  18   0      375.47      541.50     77.44 o 
   2  18   0    77011.34    74826.61   2387.46 o 
   3  18   0      998.19      967.27    106.77 o 
   4  18   0     1280.91     1226.25    116.55 o 
   5  18   0      809.40      806.22    105.27 o 
   6  18   0      272.08      295.15     90.89 o 
   7  18   0      475.06      522.75     93.54 o 
   8  18   0       17.51        0.00     66.48 o 
   9  18   0       11.17       33.76     68.50 o 
  10  18   0      388.56      452.44    117.70 o 
  11  18   0        0.22        0.00     89.30 o 
   1  19   0     1181.95     1215.75    113.61 o 
   2  19   0        6.71      265.48     64.38 o 
   3  19   0     2245.21     2374.64    158.35 o 
   4  19   0       29.71      171.51     72.51 o 
   5  19   0    83972.34    84751.30   2703.28 o 
   6  19   0      450.00      808.15    111.58 o 
   7  19   0    13159.02    13461.09    526.16 o 
   8  19   0        0.43        0.00     80.41 o 
   9  19   0    15293.90    15919.41    604.67 o 
  10  19   0        1.60        0.00     79.81 o 
   0  20   0    38772.82    40391.94   2562.87 o 
   1  20   0     3950.91     4096.28    231.52 o 
   2  20   0    23745.45    24943.55   1156.77 o 
   3  20   0      628.90      715.12    111.92 o 
   4  20   0       93.70       73.91     67.88 o 
   5  20   0      651.97      792.57    109.68 o 
   6  20   0      109.66       79.66     73.53 o 
   7  20   0     1367.00     1286.46    142.76 o 
   8  20   0       34.59       53.39     77.99 o 
   1  21   0       60.60        0.00    173.53 o 
   2  21   0     1043.12     1308.13    266.97 o 
   3  21   0       10.55       65.92     70.73 o 
   4  21   0     4072.39     3936.53    229.98 o 
   5  21   0        0.04       24.14    112.66 o 
 -21   1   1      144.04       56.06    106.79 o 
 -20   1   1     8119.23     8631.95    453.06 o 
 -19   1   1      387.92      515.25     87.33 o 
 -18   1   1    15221.31    14926.39    519.57 o 
 -17   1   1      360.51      331.40     57.28 o 
 -16   1   1       97.70       66.74     63.58 o 
 -15   1   1      984.74     1156.93     82.66 o 
 -14   1   1     4433.95     4805.42    179.04 o 
 -13   1   1      302.42      535.59    139.20 o 
 -12   1   1    35524.20    38640.55   1015.01 o 
 -11   1   1      981.03     1110.77     72.20 o 
 -10   1   1    18803.71    20320.79    558.83 o 
  -9   1   1       71.42      123.02     31.60 o 
  -8   1   1     6740.21     7029.35    194.29 o 
  -7   1   1    16232.91    16981.85    456.79 o 
  -6   1   1     1481.03     1430.37    132.64 o 
  -5   1   1     6670.83     7517.59    257.40 o 
  -4   1   1    23163.33    21196.04    545.33 o 
  -2   1   1     5094.82     4017.84    200.22 o 
   0   1   1    51774.96    50443.21   2429.39 o 
   2   1   1    16293.99    18567.48    907.68 o 
   3   1   1     1690.91     2045.00    166.85 o 
   4   1   1    54385.01    55524.95   1852.19 o 
   5   1   1     2883.74     2881.34     99.01 o 
   6   1   1   744422.50   643027.38  16071.78 o 
   7   1   1       54.02      156.91     44.31 o 
   8   1   1    16192.94    17797.04    665.54 o 
   9   1   1      383.85      433.92     65.51 o 
  10   1   1    14767.15    17286.37    974.89 o 
  11   1   1     8278.79     8695.84    270.10 o 
  12   1   1      970.28     1297.27     85.99 o 
  13   1   1      153.25      226.08     54.92 o 
  14   1   1     7126.96     7185.46    241.90 o 
  15   1   1      123.79       52.67     44.92 o 
  16   1   1     1250.44     1631.72    103.14 o 
  17   1   1      427.07      432.37     66.90 o 
  18   1   1       21.65      120.09     67.42 o 
  19   1   1      145.94      106.12     65.75 o 
  20   1   1      124.68       21.13     66.40 o 
 -20   2   1      652.56      772.06     98.54 o 
 -19   2   1    10996.72    10915.66    408.40 o 
 -18   2   1      562.56      645.12     90.22 o 
 -17   2   1      840.70     1007.35     95.48 o 
 -16   2   1      241.03      300.08     65.51 o 
 -15   2   1      766.44      854.67     73.63 o 
 -14   2   1     4011.55     4325.10    254.39 o 
 -13   2   1    64746.23    67257.51   2292.73 o 
 -12   2   1      127.51      164.56     49.45 o 
 -11   2   1     5031.81     5180.46    159.45 o 
 -10   2   1     1420.19     1563.75     72.85 o 
  -9   2   1     1214.79     1507.34     61.22 o 
  -8   2   1      816.91      774.52     46.11 o 
  -7   2   1    36564.84    37297.94   1181.04 o 
  -6   2   1      394.15      491.37     34.95 o 
  -5   2   1      429.92      456.97     24.51 o 
  -4   2   1      575.73      559.93     25.40 o 
  -3   2   1     1807.58     2143.13    102.42 o 
  -2   2   1      486.78      480.54     40.04 o 
  -1   2   1   438124.44   391362.44  32856.83 o 
   0   2   1     1905.94     2027.46     79.81 o 
   1   2   1   195897.81   191950.61   6541.00 o 
   2   2   1      722.76      817.89     66.74 o 
   3   2   1     6662.63     7537.90    235.74 o 
   4   2   1     2109.47     2207.20     88.28 o 
   5   2   1       88.03      199.76     25.98 o 
   6   2   1    15346.39    15980.88    429.42 o 
   7   2   1    35513.76    36987.48    954.75 o 
   8   2   1     3527.91     3928.83    137.66 o 
   9   2   1    83070.70    86706.30   2888.77 o 
  10   2   1      504.39      477.49     51.15 o 
  11   2   1    32729.57    34435.71   1218.48 o 
  12   2   1      292.10      363.49    111.75 o 
  13   2   1    55235.88    59042.12   1534.57 o 
  14   2   1        1.28       20.22     44.11 o 
  15   2   1      154.71      107.51     48.37 o 
  16   2   1      614.67      725.04     72.96 o 
  17   2   1     6648.84     6895.90    245.58 o 
  18   2   1      754.26      715.08     82.42 o 
  19   2   1     2092.37     2416.40    163.69 o 
  20   2   1      168.46      273.86    108.49 o 
 -20   3   1    11859.90    11705.84    435.86 o 
 -19   3   1       16.01      190.25     85.74 o 
 -18   3   1     3398.89     3366.77    182.48 o 
 -17   3   1      890.55     1270.02    109.54 o 
 -16   3   1     3858.49     3868.45    194.43 o 
 -15   3   1      154.67      102.60     49.45 o 
 -14   3   1    11306.99    11334.97    481.66 o 
 -13   3   1     5648.86     5823.47    204.74 o 
 -12   3   1     1078.82     1018.69     72.20 o 
 -11   3   1     1494.42     1504.07     74.15 o 
 -10   3   1       11.79       29.66     28.01 o 
  -9   3   1     8240.53     8840.10    236.76 o 
  -8   3   1      172.04      211.40     34.68 o 
  -7   3   1   172293.66   173904.14   4003.42 o 
  -6   3   1     5627.51     5665.87    211.93 o 
  -5   3   1    44054.95    50389.91   1299.48 o 
  -4   3   1     7338.20     8476.66    228.46 o 
  -3   3   1     8252.27     7684.11    393.77 o 
  -2   3   1     4722.61     5500.93    333.71 o 
  -1   3   1    22876.35    20706.49    772.55 o 
   0   3   1     1561.90     1265.69     73.42 o 
   1   3   1     3617.26     4071.62    151.02 o 
   2   3   1     1664.58     2045.37    240.27 o 
   3   3   1    14036.79    14746.57    523.78 o 
   4   3   1   154372.59   160704.06   4031.91 o 
   5   3   1     4649.19     4566.98    137.89 o 
   6   3   1   200959.22   207411.58   4757.16 o 
   7   3   1    14496.91    14224.30    354.33 o 
   8   3   1    75910.02    81340.01   1887.34 o 
   9   3   1    23568.95    23222.31    566.10 o 
  10   3   1     4798.94     4575.78    318.40 o 
  11   3   1    16567.12    14995.43    537.14 o 
  12   3   1      684.98      705.39    101.17 o 
  13   3   1      430.58      479.03     64.24 o 
  14   3   1     2427.70     2429.44    121.18 o 
  15   3   1      328.69      169.90     70.24 o 
  16   3   1     3779.77     4015.14    188.03 o 
  17   3   1     8405.17     7401.02    258.90 o 
  18   3   1      399.63      201.58     76.02 o 
  19   3   1     5478.32     6055.54    392.20 o 
  20   3   1      132.38       72.15     73.96 o 
 -20   4   1      936.94      992.49    111.58 o 
 -19   4   1      208.05      271.17     79.09 o 
 -18   4   1     1596.93     1732.84    135.43 o 
 -17   4   1     1065.38     1206.07    109.88 o 
 -16   4   1      537.49      857.20    359.35 o 
 -15   4   1     2037.96     2105.06    139.34 o 
 -14   4   1    14714.15    14841.88    458.55 o 
 -13   4   1       62.86       66.15     45.51 o 
 -12   4   1    38417.79    34813.63   1314.82 o 
 -11   4   1     4404.39     4161.28    137.81 o 
 -10   4   1    12131.38    12322.12    318.89 o 
  -9   4   1      180.01      176.64     28.01 o 
  -8   4   1      372.54      691.31     52.34 o 
  -7   4   1      882.66      965.49     55.17 o 
  -6   4   1    50052.10    51390.55   1329.88 o 
  -5   4   1      257.21      315.58     23.42 o 
  -4   4   1    16348.72    17625.56    533.30 o 
  -3   4   1     1355.75     1270.60     47.16 o 
  -2   4   1    14936.88    15252.02    634.04 o 
  -1   4   1      521.44      769.04     36.54 o 
   0   4   1   231375.89   211649.34   7743.67 o 
   1   4   1     7611.67     7167.25    225.23 o 
   2   4   1     1696.28     1835.18    111.64 o 
   3   4   1     2295.35     1964.50     91.78 o 
   4   4   1    10379.17    10486.70    510.88 o 
   5   4   1       10.96       54.96     23.12 o 
   6   4   1      177.96      221.29     37.81 o 
   7   4   1       70.40      170.72     25.16 o 
   8   4   1     2017.32     1866.30     72.97 o 
   9   4   1       20.76       79.70     25.16 o 
  10   4   1    15271.70    15500.19    394.91 o 
  11   4   1     1178.05     1231.10     80.85 o 
  12   4   1    40495.08    37511.12   1244.62 o 
  13   4   1     2484.52     2290.97    175.83 o 
  14   4   1     1255.93     1061.16     83.73 o 
  15   4   1     1459.34     1474.57     98.46 o 
  16   4   1        4.41       17.35     47.12 o 
  17   4   1      615.19      555.13     88.58 o 
  18   4   1     9425.55     9869.20    382.64 o 
  19   4   1     2279.89     2597.03    170.82 o 
  20   4   1      138.17      121.62     74.44 o 
 -20   5   1      965.72      618.40     98.54 o 
 -19   5   1      607.27      579.80     93.54 o 
 -18   5   1     6475.42     6163.94    444.32 o 
 -17   5   1      172.85      231.95     86.13 o 
 -16   5   1     3698.77     3499.65    356.09 o 
 -15   5   1      117.44      201.52     73.53 o 
 -14   5   1     8286.78     8014.17    321.19 o 
 -13   5   1      103.68       94.43     46.17 o 
 -12   5   1      747.17      785.55     67.51 o 
 -11   5   1      514.30      634.67     51.40 o 
 -10   5   1    20237.43    21236.29    519.52 o 
  -9   5   1     2083.29     1924.90     81.15 o 
  -8   5   1    13130.79    12116.36    303.19 o 
  -7   5   1    63580.40    63633.90   1641.33 o 
  -6   5   1    27211.73    25906.50    777.27 o 
  -5   5   1    22763.38    22975.74    692.83 o 
  -4   5   1     3459.69     2827.16    103.08 o 
  -3   5   1    12166.08    13528.10    413.00 o 
  -2   5   1      854.84      557.56     30.74 o 
  -1   5   1    12866.65    12864.15    392.71 o 
   0   5   1      260.51      549.86     34.15 o 
   1   5   1    19326.37    18531.56    561.45 o 
   2   5   1     3190.80     3307.12    115.79 o 
   3   5   1     1518.56     1583.06     70.12 o 
   4   5   1   135127.14   126530.52   5788.57 o 
   5   5   1     4047.65     3740.76    211.56 o 
   6   5   1    14765.97    15430.26    382.12 o 
   7   5   1     2791.74     2680.64     88.57 o 
   8   5   1    49903.64    47712.98   1040.20 o 
   9   5   1     2760.20     2792.49     89.02 o 
  10   5   1    21102.44    21522.29    533.64 o 
  11   5   1    11819.51    11770.09    349.01 o 
  12   5   1    17958.88    16828.70    480.18 o 
  13   5   1     4129.62     3733.97    242.76 o 
  14   5   1      371.52      290.57     59.10 o 
  15   5   1      729.67      516.19     68.04 o 
  16   5   1      555.47      476.61     81.96 o 
  17   5   1     3929.73     3932.45    204.11 o 
  18   5   1      631.81      431.89     89.90 o 
  19   5   1     1179.70     1361.07    125.73 o 
 -20   6   1      250.57      226.92     83.06 o 
 -19   6   1       81.79       33.99     72.51 o 
 -18   6   1      932.12     1010.28    178.35 o 
 -17   6   1     2192.40     2133.34    154.96 o 
 -16   6   1     2420.85     2237.25    152.59 o 
 -15   6   1     9422.21     8733.79    345.26 o 
 -14   6   1       11.86      102.00     76.64 o 
 -13   6   1     5108.75     5020.48    222.43 o 
 -12   6   1    15953.26    15537.70    441.08 o 
 -11   6   1     5054.18     5102.39    156.78 o 
 -10   6   1      109.88      145.39     52.96 o 
  -9   6   1     2136.22     2413.12     85.62 o 
  -8   6   1      188.37      225.19     28.90 o 
  -7   6   1    25027.79    25870.36    780.22 o 
  -6   6   1     1997.11     2156.83     88.58 o 
  -5   6   1    14702.67    15039.46    461.47 o 
  -4   6   1      163.99      219.63     51.77 o 
  -3   6   1    63955.16    64536.34   1904.46 o 
  -2   6   1    25677.45    25646.45    769.48 o 
  -1   6   1    11534.90    13394.56    536.32 o 
   0   6   1      894.06     1211.81     55.34 o 
   1   6   1   194598.75   178026.80   5178.91 o 
   2   6   1     7494.26     6605.61    214.38 o 
   3   6   1    13802.93    12912.99    400.51 o 
   4   6   1     2414.79     2198.52     93.66 o 
   5   6   1     3165.85     2941.26    124.76 o 
   6   6   1      585.48      699.83     47.36 o 
   7   6   1    10219.54    10337.28    303.12 o 
   8   6   1     1046.67     1214.26     78.71 o 
   9   6   1     3056.25     3047.99    103.52 o 
  10   6   1     5329.37     5298.29    176.57 o 
  11   6   1    28046.22    28087.71    758.11 o 
  12   6   1        0.21      101.16     92.78 o 
  13   6   1     2610.89     2765.77    134.43 o 
  14   6   1     4805.59     4314.78    172.97 o 
  15   6   1     7763.62     6998.92    317.90 o 
  16   6   1     1210.25     1189.98    109.54 o 
  17   6   1        3.68      182.43     74.44 o 
  18   6   1       72.10       68.58     78.55 o 
  19   6   1     1344.00     1307.96    126.20 o 
 -19   7   1       45.51       74.67     93.11 o 
 -18   7   1     2589.95     2345.43    219.32 o 
 -17   7   1     4268.39     4032.36    215.07 o 
 -16   7   1      266.02      219.00     79.40 o 
 -15   7   1       42.93        0.00     66.48 o 
 -14   7   1       61.44       48.10     68.50 o 
 -13   7   1     1862.34     1898.85    129.76 o 
 -12   7   1       14.62        0.00     46.00 o 
 -11   7   1    14338.22    14260.75    401.40 o 
 -10   7   1      778.89      891.23     56.87 o 
  -9   7   1   194002.28   192525.88   4920.23 o 
  -8   7   1      545.33      701.20     54.25 o 
  -7   7   1   162103.41   168410.59   4937.92 o 
  -6   7   1    13082.07    13653.56    425.40 o 
  -5   7   1   393893.22   377800.50  11035.27 o 
  -4   7   1     3003.58     3033.30    113.67 o 
  -3   7   1     1445.77     1028.59     55.34 o 
  -2   7   1     9296.95    10171.03    400.83 o 
  -1   7   1    39636.97    42260.98   1257.41 o 
   0   7   1     1711.01     1876.60     77.33 o 
   1   7   1    20442.02    21594.50    653.96 o 
   2   7   1     5674.72     5926.09    198.70 o 
   3   7   1    20165.73    20334.32    528.66 o 
   4   7   1     2956.14     2947.04    167.44 o 
   5   7   1    87047.05    84507.33   2210.40 o 
   6   7   1    21472.08    21931.55    599.00 o 
   7   7   1    90678.98    91477.48   2404.71 o 
   8   7   1     9219.65     9587.50    256.01 o 
   9   7   1    15121.16    14792.77    388.72 o 
  10   7   1      275.64      281.56     42.43 o 
  11   7   1        8.22        0.00     38.85 o 
  12   7   1     3499.96     3415.25    160.67 o 
  13   7   1    31471.79    28592.30    886.62 o 
  14   7   1      759.59      670.79     93.59 o 
  15   7   1     2490.79     2030.21    186.88 o 
  16   7   1       36.57       77.42     70.32 o 
  17   7   1    17960.87    17054.50    712.69 o 
  18   7   1     1498.14     1554.26    150.45 o 
  19   7   1    10230.29     8983.47    435.18 o 
 -19   8   1        7.73      108.69     98.77 o 
 -18   8   1       13.82      114.51     89.30 o 
 -17   8   1      466.67      313.68    103.83 o 
 -16   8   1    10244.01     9685.32    457.12 o 
 -15   8   1      522.10      388.31    102.54 o 
 -14   8   1    23153.62    22050.53    876.43 o 
 -13   8   1     6615.96     6020.87    301.60 o 
 -12   8   1    95820.34    91182.05   2787.39 o 
 -11   8   1      566.00      580.53     77.05 o 
 -10   8   1    30828.88    31483.60    837.78 o 
  -9   8   1     1672.95     1605.58     85.47 o 
  -8   8   1    45844.60    45162.87   1352.54 o 
  -7   8   1     1977.79     1945.66    158.06 o 
  -6   8   1     3137.57     2843.62    113.67 o 
  -5   8   1      977.39     1015.19     57.76 o 
  -4   8   1     4780.35     4957.45    170.36 o 
  -3   8   1     5294.05     5135.29    179.62 o 
  -2   8   1   930559.38   843517.31  24524.55 o 
  -1   8   1    14217.32    14080.12    439.67 o 
   0   8   1   179218.88   190789.34   5574.75 o 
   1   8   1     6028.95     5847.23    200.13 o 
   2   8   1   254242.52   244352.45   7107.92 o 
   3   8   1     6468.65     6197.38    214.38 o 
   4   8   1    13788.98    13614.02    430.25 o 
   5   8   1     1723.24     1680.81     80.92 o 
   6   8   1    41265.91    39969.72   1072.51 o 
   7   8   1      888.20      912.54     58.12 o 
   8   8   1    10734.73    10752.83    320.07 o 
   9   8   1     1002.91     1194.47    104.72 o 
  10   8   1    33935.95    33776.98    902.21 o 
  11   8   1     3045.50     2944.61    140.70 o 
  12   8   1    45833.20    41310.35   1242.86 o 
  13   8   1      465.16      469.67     74.44 o 
  14   8   1    71973.80    63531.75   2348.70 o 
  15   8   1      786.59      742.26    117.70 o 
  16   8   1      110.84      246.87    273.64 o 
  17   8   1     3684.36     3775.10    480.54 o 
  18   8   1       89.54      174.20     92.98 o 
 -19   9   1      428.21      348.13    173.53 o 
 -18   9   1      168.71      209.93    102.54 o 
 -17   9   1       76.39      160.82     98.77 o 
 -16   9   1      194.17       47.77     89.30 o 
 -15   9   1      551.47      365.49     98.77 o 
 -14   9   1     1614.40     1513.46    146.07 o 
 -13   9   1       68.58      144.33     73.76 o 
 -12   9   1     5804.78     6085.16    248.64 o 
 -11   9   1       20.89        0.00     43.18 o 
 -10   9   1     9033.22     8148.59    364.85 o 
  -9   9   1    41331.35    41013.32   1235.29 o 
  -8   9   1    12982.51    12377.68    400.32 o 
  -7   9   1    59079.03    60619.21   1802.78 o 
  -6   9   1    28774.34    27613.00    839.91 o 
  -5   9   1    90029.30    89420.77   2637.55 o 
  -4   9   1     9734.97     9202.16    301.91 o 
  -3   9   1     1453.04     1610.35     75.16 o 
  -2   9   1     5570.64     5434.87    187.51 o 
  -1   9   1     4481.64     4530.83    163.79 o 
   0   9   1      507.64      686.15     43.93 o 
   1   9   1     1986.60     2192.04     94.41 o 
   2   9   1    13162.58    12627.33    403.73 o 
   3   9   1      535.11      521.63     53.73 o 
   4   9   1    30739.39    28078.28    891.92 o 
   5   9   1     1634.42     2034.86     92.84 o 
   6   9   1    14256.17    13938.19    399.90 o 
   7   9   1     4219.14     4608.06    183.03 o 
   8   9   1    26713.60    24886.20    688.41 o 
   9   9   1       77.56       68.04     29.78 o 
  10   9   1    19481.67    18474.38    515.95 o 
  11   9   1     1794.90     1700.65     92.25 o 
  12   9   1      140.27      139.45     57.76 o 
  13   9   1     2960.58     2642.07    193.32 o 
  14   9   1     3640.39     3032.85    216.47 o 
  15   9   1       36.07        0.00    120.13 o 
  16   9   1       41.86        0.00     70.32 o 
  17   9   1     4744.39     4295.54    513.91 o 
  18   9   1      266.32      487.79    108.62 o 
 -18  10   1     1770.48     1501.74    169.11 o 
 -17  10   1     1050.81      847.67    132.14 o 
 -16  10   1      100.60        0.00     83.39 o 
 -15  10   1     2312.22     2322.13    226.92 o 
 -14  10   1     6958.59     6697.04    334.97 o 
 -13  10   1       59.51       15.85     73.76 o 
 -12  10   1     1765.25     1667.75    115.60 o 
 -11  10   1     3946.46     3671.70    171.33 o 
 -10  10   1     9146.06     8670.86    387.54 o 
  -9  10   1     1251.97     1372.58    117.70 o 
  -8  10   1     1698.52     1502.11    118.41 o 
  -7  10   1      822.79      986.71     87.84 o 
  -6  10   1     1274.55     1392.51    189.78 o 
  -5  10   1     7631.19     7801.91    264.14 o 
  -4  10   1     1079.42     1129.52     64.39 o 
  -3  10   1    12840.10    13404.47    617.32 o 
  -2  10   1    16366.83    16779.85    524.16 o 
  -1  10   1     1612.65     1678.17     89.30 o 
   0  10   1    28045.31    27927.84    846.40 o 
   1  10   1    54219.92    51783.76   1542.02 o 
   2  10   1      375.13      497.13     43.17 o 
   3  10   1    14264.93    12907.08    414.63 o 
   4  10   1     2260.02     2104.99     90.42 o 
   5  10   1      371.65      310.68     36.51 o 
   6  10   1     2835.72     2999.06    102.73 o 
   7  10   1     2489.91     2265.33    102.65 o 
   8  10   1     1355.88     1239.16     73.21 o 
   9  10   1      409.99      387.82     49.13 o 
  10  10   1      808.16      863.12     66.24 o 
  11  10   1     6522.89     6673.47    224.28 o 
  12  10   1    10522.64     9783.85    438.82 o 
  13  10   1      121.99      144.61    100.11 o 
  14  10   1      110.29       44.76     80.09 o 
  15  10   1     1640.37     1340.39    146.07 o 
  16  10   1       79.68       86.76     84.95 o 
  17  10   1      154.02      259.68    102.54 o 
  18  10   1     1248.82     1203.62    153.82 o 
 -18  11   1      597.01      394.29    121.62 o 
 -17  11   1      238.49      342.41    108.24 o 
 -16  11   1       23.23        0.00     73.42 o 
 -15  11   1     4446.55     3683.99    231.10 o 
 -14  11   1       67.33       28.37     73.76 o 
 -13  11   1     5407.89     5333.32    273.72 o 
 -12  11   1     1107.51      965.83     91.84 o 
 -11  11   1    13857.59    13444.51    660.74 o 
 -10  11   1       30.62       33.88     60.81 o 
  -9  11   1    27758.94    28877.87   1124.46 o 
  -8  11   1     3034.61     3032.01    189.21 o 
  -7  11   1   347771.03   340929.91  12553.96 o 
  -6  11   1      119.89      353.83     51.27 o 
  -5  11   1   130379.41   136089.92   4011.68 o 
  -4  11   1      865.27      984.13     64.39 o 
  -3  11   1    12659.82    12770.51    408.37 o 
  -2  11   1      125.63      122.31     26.70 o 
  -1  11   1     8099.86     8218.99    278.34 o 
   0  11   1     5463.76     5598.88    200.13 o 
   1  11   1     4303.63     4882.94    182.08 o 
   2  11   1       17.64       33.16     33.09 o 
   3  11   1    31076.60    31012.84    940.28 o 
   4  11   1     3980.40     4050.59    165.69 o 
   5  11   1     8999.62     8834.49    308.87 o 
   6  11   1     5771.09     5733.97    194.57 o 
   7  11   1     3445.04     3494.68    191.92 o 
   8  11   1      617.11      835.64    127.16 o 
   9  11   1    25003.97    24952.87    726.35 o 
  10  11   1      265.23      228.62     47.36 o 
  11  11   1    31919.12    29135.15    943.41 o 
  12  11   1     1400.20     1353.04    136.62 o 
  13  11   1     1693.93     1645.02    273.64 o 
  14  11   1      972.87      869.99    131.13 o 
  15  11   1       70.30       68.85     89.30 o 
  16  11   1      241.52      168.86    113.46 o 
  17  11   1    12163.58    11317.13    531.72 o 
 -17  12   1       18.50      103.61    153.51 o 
 -16  12   1      239.16      138.15     92.98 o 
 -15  12   1       42.01        0.00     78.83 o 
 -14  12   1    22075.35    21934.08    880.99 o 
 -13  12   1     3572.62     3189.87    233.60 o 
 -12  12   1    15899.32    15067.60    523.76 o 
 -11  12   1      160.08      286.99     84.95 o 
 -10  12   1    13992.38    13136.79    560.44 o 
  -9  12   1      452.31      489.12     83.39 o 
  -8  12   1     1784.61     1911.65    140.68 o 
  -7  12   1      719.47      986.76     98.77 o 
  -6  12   1    23839.67    25095.68    775.86 o 
  -5  12   1      483.92      641.90    107.25 o 
  -4  12   1    15378.17    16926.27    538.27 o 
  -3  12   1     1085.64     1068.08     69.24 o 
  -2  12   1    20610.17    21556.05    671.29 o 
  -1  12   1     9971.68    10280.87    344.11 o 
   0  12   1   141721.69   147441.61   4323.19 o 
   1  12   1     9392.70     9668.72    325.21 o 
   2  12   1      157.86      295.14     44.39 o 
   3  12   1      233.81      175.99     35.26 o 
   4  12   1    13245.87    13203.36    387.72 o 
   5  12   1      800.17      731.42     58.97 o 
   6  12   1      207.96      222.24     53.95 o 
   7  12   1     1354.45     1489.82     82.86 o 
   8  12   1     2422.48     2337.91    110.49 o 
   9  12   1     1779.38     1863.61    152.21 o 
  10  12   1     7953.42     7445.64    357.18 o 
  11  12   1     3604.69     3373.90    172.00 o 
  12  12   1    26862.70    26641.07   1037.10 o 
  13  12   1     7474.08     6962.69    353.86 o 
  14  12   1     3503.15     3333.50    233.60 o 
  15  12   1      160.87       95.55    113.46 o 
  16  12   1      420.02      556.27    117.70 o 
 -16  13   1     1873.72     1457.64    159.63 o 
 -15  13   1       22.29        0.00     86.76 o 
 -14  13   1      182.47      170.86     88.85 o 
 -13  13   1      399.22      414.56     98.77 o 
 -12  13   1    14014.80    13180.41    467.53 o 
 -11  13   1      258.16      327.03     84.95 o 
 -10  13   1      394.66      455.53     83.39 o 
  -9  13   1      120.22      114.80     80.09 o 
  -8  13   1     6265.29     6548.45    314.31 o 
  -7  13   1     3821.61     4069.73    224.25 o 
  -6  13   1      648.46      707.10    106.79 o 
  -5  13   1      889.16     1017.59     71.44 o 
  -4  13   1     3693.12     3698.90    152.59 o 
  -3  13   1     1415.63     1644.21     89.65 o 
  -2  13   1      718.02      910.31     65.17 o 
  -1  13   1     1663.14     1884.22     95.31 o 
   0  13   1     8875.04     9285.41    317.32 o 
   1  13   1       39.77       87.53     30.30 o 
   2  13   1    10964.16    11320.84    341.29 o 
   3  13   1       56.54       84.23     61.65 o 
   4  13   1     4719.26     4884.05    204.23 o 
   5  13   1      413.23      322.17     45.76 o 
   6  13   1    96623.18    92891.33   2463.71 o 
   7  13   1       38.80      121.53     50.50 o 
   8  13   1     3747.91     3929.31    195.85 o 
   9  13   1       47.31       28.53     52.84 o 
  10  13   1       34.45        0.00     73.42 o 
  11  13   1       10.21        0.00     67.12 o 
  12  13   1     5145.72     4786.15    268.88 o 
  13  13   1      128.52       78.61     83.39 o 
  14  13   1     1339.36     1132.53    226.92 o 
  15  13   1      765.53      494.34    180.20 o 
  16  13   1     1102.20      989.40    200.22 o 
 -16  14   1      411.20      264.06    105.80 o 
 -15  14   1     3801.10     3605.34    253.62 o 
 -14  14   1       70.78      220.91     92.98 o 
 -13  14   1    16745.76    16322.68   1094.56 o 
 -12  14   1     3914.40     3840.40    244.86 o 
 -11  14   1     7890.92     7352.89    364.85 o 
 -10  14   1      137.54       46.72     75.51 o 
  -9  14   1      813.87     1022.52    246.94 o 
  -8  14   1     2130.55     1932.79    147.51 o 
  -7  14   1      286.31      389.44     78.83 o 
  -6  14   1     2820.56     2844.25    179.56 o 
  -5  14   1     2527.96     2606.89    213.57 o 
  -4  14   1     4819.26     5464.49    207.14 o 
  -3  14   1      493.25      603.43     60.25 o 
  -2  14   1     5543.33     6183.40    258.73 o 
  -1  14   1   118818.88   121650.02   3587.07 o 
   0  14   1    13223.38    13985.42    461.35 o 
   1  14   1    29928.04    30741.76    846.89 o 
   2  14   1      563.39      599.84     69.36 o 
   3  14   1    11918.89    12487.95    376.37 o 
   4  14   1     2462.26     2336.04    110.67 o 
   5  14   1    13605.22    13431.39    403.59 o 
   6  14   1     1445.35     1344.29     84.68 o 
   7  14   1      484.68      555.51     84.07 o 
   8  14   1      844.19      883.47     93.66 o 
   9  14   1     9050.08     9642.50    380.71 o 
  10  14   1     3249.51     3277.63    216.47 o 
  11  14   1    16619.24    15985.24    693.69 o 
  12  14   1     3864.00     4094.12    253.62 o 
  13  14   1    11879.14    12649.37    556.88 o 
  14  14   1      299.06      226.92    100.11 o 
  15  14   1        0.90        0.00    106.79 o 
 -15  15   1      299.48      184.21    113.46 o 
 -14  15   1     1059.02     1123.74    206.90 o 
 -13  15   1      250.37      231.14     89.30 o 
 -12  15   1      198.13      251.71     98.77 o 
 -11  15   1      669.75      689.16    117.70 o 
 -10  15   1       15.04      153.22     62.85 o 
  -9  15   1    22623.39    22526.85    916.81 o 
  -8  15   1     1283.25     1370.98    140.68 o 
  -7  15   1    21561.21    22885.89   1254.74 o 
  -6  15   1      132.05      442.06     88.85 o 
  -5  15   1    44171.15    45473.16   2496.13 o 
  -4  15   1       15.26       31.55     46.36 o 
  -3  15   1       38.10       60.07     34.15 o 
  -2  15   1      327.17      469.26     52.84 o 
  -1  15   1      418.61      507.24    108.24 o 
   0  15   1     1893.11     2001.23    102.76 o 
   1  15   1       57.60      125.13     35.35 o 
   2  15   1      226.99      213.85     90.55 o 
   3  15   1      137.13      125.07     41.43 o 
   4  15   1     6879.21     6692.83    245.07 o 
   5  15   1     1647.31     1819.68    105.34 o 
   6  15   1     6276.19     7097.83    306.25 o 
   7  15   1     2523.73     2832.60    174.23 o 
   8  15   1     4829.15     4906.30    237.28 o 
   9  15   1      126.68      248.45     73.53 o 
  10  15   1       12.09       65.26     83.39 o 
  11  15   1     2134.47     2441.97    202.77 o 
  12  15   1      818.45      849.56    127.16 o 
  13  15   1     2774.50     3163.55    225.94 o 
  14  15   1       23.13        0.00     86.36 o 
 -14  16   1     1449.51     1295.92    144.26 o 
 -13  16   1     4064.51     4305.23    259.43 o 
 -12  16   1      897.67     1070.63    141.58 o 
 -11  16   1     3456.81     3037.16    218.07 o 
 -10  16   1     1973.38     2028.48    147.05 o 
  -9  16   1     2146.61     2136.00    152.93 o 
  -8  16   1      435.92      455.49     84.07 o 
  -7  16   1       22.27       11.84     54.25 o 
  -6  16   1      472.16      597.95     84.07 o 
  -5  16   1     4094.09     4021.52    202.01 o 
  -4  16   1      387.68      493.38     97.65 o 
  -3  16   1      162.69      145.63     64.56 o 
  -2  16   1    11503.99    11780.32    366.86 o 
  -1  16   1    56992.54    61181.84   1645.83 o 
   0  16   1       35.21      203.34     68.46 o 
   1  16   1    10724.38    12175.86    378.22 o 
   2  16   1     9538.96     9540.67    385.33 o 
   3  16   1     7743.01     8613.45    284.11 o 
   4  16   1     1509.94     1572.21    102.11 o 
   5  16   1     8611.04     8546.65    347.45 o 
   6  16   1      700.93      720.15     94.81 o 
   7  16   1      263.17      273.26     77.99 o 
   8  16   1     1142.60     1204.61    117.48 o 
   9  16   1     1526.07     1558.54    133.28 o 
  10  16   1      473.15      474.01    120.13 o 
  11  16   1    14688.37    14099.05    636.64 o 
  12  16   1     1009.15     1154.06    140.64 o 
  13  16   1     3392.01     3414.85    231.10 o 
 -13  17   1     1009.93     1027.82    200.22 o 
 -12  17   1     4264.07     3723.57    254.32 o 
 -11  17   1      223.77      310.65    102.54 o 
 -10  17   1      789.38     1013.71    157.13 o 
  -9  17   1      106.96       98.66     71.44 o 
  -8  17   1     2257.40     2438.45    169.99 o 
  -7  17   1     1233.69     1422.04    132.56 o 
  -6  17   1     4535.41     4669.80    233.02 o 
  -5  17   1      706.58      722.76    129.45 o 
  -4  17   1     4247.14     4277.29    250.32 o 
  -3  17   1      133.92       71.19     50.01 o 
  -2  17   1      455.56      746.87    138.58 o 
  -1  17   1      330.06      489.99     58.17 o 
   0  17   1     8404.65     8411.53    283.61 o 
   1  17   1     2643.72     2597.66    126.42 o 
   2  17   1      134.91      398.97    290.50 o 
   3  17   1      453.59      406.13     62.83 o 
   4  17   1    96193.94    90901.17   4738.38 o 
   5  17   1      523.71      638.55     96.82 o 
   6  17   1   164381.47   159009.48   4968.19 o 
   7  17   1     2750.66     2917.73    185.67 o 
   8  17   1    50474.14    51072.92   2130.55 o 
   9  17   1     1374.72     1513.68    137.00 o 
  10  17   1     1552.90     1791.04    172.90 o 
  11  17   1      182.96      144.92     98.77 o 
  12  17   1        2.34       56.91    113.46 o 
 -11  18   1     2391.88     2339.24    201.45 o 
 -10  18   1        5.43        0.00     70.72 o 
  -9  18   1      125.50      184.97     77.70 o 
  -8  18   1       20.94       58.95     66.40 o 
  -7  18   1     4459.19     4479.97    235.46 o 
  -6  18   1     5327.36     5501.43    260.51 o 
  -5  18   1        2.20        0.00     75.94 o 
  -4  18   1     4177.71     3984.40    207.27 o 
  -3  18   1    12611.39    12371.59    478.56 o 
  -2  18   1     5350.83     5908.45    278.53 o 
  -1  18   1    56408.13    56357.29   1838.36 o 
   0  18   1    11766.86    12013.34    386.10 o 
   1  18   1    77824.02    77424.08   2075.12 o 
   2  18   1     7813.66     7632.88    271.23 o 
   3  18   1     3353.51     3019.36    195.69 o 
   4  18   1      341.75      431.08     89.02 o 
   5  18   1     4932.91     4889.79    247.08 o 
   6  18   1     5645.48     5591.31    365.35 o 
   7  18   1     6458.97     6268.12    322.23 o 
   8  18   1      240.65      194.47     84.07 o 
   9  18   1     3169.11     3263.83    212.41 o 
  10  18   1       73.45        2.81     89.30 o 
  11  18   1    16657.53    17218.59    771.47 o 
 -10  19   1     1154.00     1338.29    138.71 o 
  -9  19   1      318.13      296.93     97.81 o 
  -8  19   1     1632.06     1716.01    152.03 o 
  -7  19   1    13133.89    13454.96    525.90 o 
  -6  19   1     1021.04     1074.81    127.53 o 
  -5  19   1     1392.49     1507.56    141.39 o 
  -4  19   1      778.87      852.15    137.93 o 
  -3  19   1      227.77      393.26     79.30 o 
  -2  19   1      352.83      359.87     74.09 o 
  -1  19   1     2752.74     3208.94    190.27 o 
   0  19   1      301.53      369.72    111.07 o 
   1  19   1      260.70      467.19     92.72 o 
   2  19   1      762.29      747.42    179.31 o 
   3  19   1     1362.91     1534.98    198.23 o 
   4  19   1      450.89      572.19    102.90 o 
   5  19   1       21.38      259.24     89.65 o 
   6  19   1     5473.98     6066.74    298.35 o 
   7  19   1       18.31      118.35     91.27 o 
   8  19   1      630.82      812.40    186.06 o 
   9  19   1      143.33      479.38    180.20 o 
  -8  20   1     2687.79     2429.37    177.65 o 
  -7  20   1     3609.84     3819.59    223.16 o 
  -6  20   1       64.15       73.84     76.02 o 
  -5  20   1      893.43      952.72    114.92 o 
  -4  20   1      269.17      284.46    150.04 o 
  -3  20   1    13428.81    13403.69    780.74 o 
  -2  20   1     7482.91     7159.44    332.02 o 
  -1  20   1     3334.79     3508.16    213.37 o 
   0  20   1     3222.25     3496.51    208.36 o 
   1  20   1    41818.47    42009.25   1878.22 o 
   2  20   1      491.99      698.76    160.46 o 
   3  20   1      866.18      951.55    145.63 o 
   4  20   1       22.72       18.36    130.18 o 
   5  20   1      263.06      294.26     85.47 o 
   6  20   1      778.32      723.76    170.59 o 
   7  20   1      429.52      558.55    106.77 o 
  -5  21   1      727.41      930.96    124.71 o 
  -4  21   1        5.29        0.00     64.56 o 
  -3  21   1      462.79      516.31     89.65 o 
  -2  21   1        0.86      150.68     70.04 o 
  -1  21   1        2.26        0.00     89.30 o 
   0  21   1      442.49      334.66    173.53 o 
   1  21   1        4.18      180.20    200.22 o 
   2  21   1      103.74       97.25     96.11 o 
   3  21   1      574.68      600.27    155.52 o 
   4  21   1    27537.38    26425.97    938.99 o 
 -21   0   2        0.93       26.70    133.48 o 
 -20   0   2       43.59      173.53    146.83 o 
 -19   0   2       54.00        0.00    133.48 o 
 -18   0   2     3573.84     3297.03    347.06 o 
 -17   0   2      507.34      611.94     88.85 o 
 -16   0   2    60406.82    60399.05   2217.41 o 
 -15   0   2     9823.54     9868.48    432.77 o 
 -14   0   2   232514.27   243928.16   8698.42 o 
 -13   0   2       11.68      223.78     76.55 o 
 -12   0   2   232391.72   246910.62   8793.10 o 
 -11   0   2    12762.63    13311.64    446.56 o 
 -10   0   2     1919.15     2596.42    143.19 o 
  -9   0   2     3526.25     3820.45    160.37 o 
  -8   0   2    26276.22    25818.97    813.92 o 
  -7   0   2     2120.49     2301.11    218.31 o 
  -6   0   2   329375.44   323532.72   9726.23 o 
  -5   0   2      132.37      437.69    103.17 o 
  -4   0   2   555399.75   511320.12  23609.16 o 
  -3   0   2      374.20      707.46     40.04 o 
  -2   0   2   121369.88   111151.23   5352.67 o 
   0   0   2    27445.51    24934.61   1214.69 o 
   1   0   2     1172.99     1014.47     66.74 o 
   2   0   2   227205.72   218404.77  10518.46 o 
   3   0   2     2109.57     1695.23    133.48 o 
   4   0   2    62482.81    57767.68   2070.08 o 
   5   0   2    37925.02    34608.57   1975.55 o 
   6   0   2   108697.98   106161.49   3797.77 o 
   7   0   2     7019.81     6931.36    300.27 o 
   8   0   2      245.13      327.01     54.31 o 
   9   0   2      144.55       92.22     60.07 o 
  10   0   2    82853.59    89184.20   3232.29 o 
  11   0   2     1603.32     1427.10    131.13 o 
  12   0   2   359633.12   379357.25  13482.33 o 
  13   0   2     2544.15     3124.00    201.45 o 
  14   0   2    39387.10    41951.79   1576.23 o 
  15   0   2     1986.03     2162.44    163.36 o 
  16   0   2    19674.84    20151.41    813.14 o 
  17   0   2      867.79     1091.41    131.13 o 
  18   0   2       16.05        0.00     73.76 o 
  19   0   2      216.44      327.64    106.79 o 
 -21   1   2     3260.19     3565.37    259.43 o 
 -20   1   2      712.30      757.07    141.58 o 
 -19   1   2     7928.22     8305.24    438.82 o 
 -18   1   2      376.35      433.07    117.81 o 
 -17   1   2     3842.13     4020.15    194.04 o 
 -16   1   2      121.58       99.84     49.13 o 
 -15   1   2       19.60       87.02     48.37 o 
 -14   1   2      222.33      231.07     58.22 o 
 -13   1   2    25438.83    27950.91    749.85 o 
 -12   1   2     2202.83     2171.40    106.27 o 
 -11   1   2    16690.51    18477.58    493.53 o 
 -10   1   2     2693.25     2578.78    100.49 o 
  -9   1   2    17635.30    18890.48    517.96 o 
  -8   1   2    41251.02    42382.20    926.05 o 
  -7   1   2   226539.95   232975.62   4960.54 o 
  -6   1   2     3351.54     2765.20    104.15 o 
  -5   1   2     1177.24     1744.94     83.13 o 
  -4   1   2    50158.48    47946.95   1643.61 o 
  -3   1   2     8306.82     8129.93    337.17 o 
  -2   1   2    17625.28    16202.34    556.88 o 
  -1   1   2     1135.56     1081.38     47.19 o 
   1   1   2      457.90      594.31     32.04 o 
   2   1   2       16.93       80.09     18.88 o 
   3   1   2     3021.40     3238.09    115.60 o 
   4   1   2       80.62      159.34     22.65 o 
   5   1   2   409202.12   392364.16  15577.05 o 
   6   1   2    49105.17    46674.84   1197.79 o 
   7   1   2    31139.47    34010.04    889.74 o 
   8   1   2     3518.02     3229.54    122.79 o 
   9   1   2    16230.76    16572.81    647.36 o 
  10   1   2      202.86      154.84     47.78 o 
  11   1   2    18104.51    18270.71    511.83 o 
  12   1   2    14979.68    15487.26    448.69 o 
  13   1   2       57.65       93.86     52.15 o 
  14   1   2      809.45     1043.20     83.73 o 
  15   1   2     4604.02     4964.75    228.01 o 
  16   1   2      397.68      315.89     63.28 o 
  17   1   2     8266.32     8240.73    280.62 o 
  18   1   2     1143.26     1092.44     95.81 o 
  19   1   2     3489.96     3873.84    171.60 o 
 -21   2   2       68.76       32.76    102.54 o 
 -20   2   2      439.76      430.15    122.70 o 
 -19   2   2     2685.02     3486.31    186.05 o 
 -18   2   2      224.40      185.76     66.40 o 
 -17   2   2       24.80       49.58     58.27 o 
 -16   2   2     1770.71     1648.90    117.81 o 
 -15   2   2     2937.07     3472.22    146.08 o 
 -14   2   2      669.55      735.21    117.83 o 
 -13   2   2      221.43      362.47     94.41 o 
 -12   2   2     6830.16     7262.93    290.51 o 
 -11   2   2     3049.62     3268.95    123.37 o 
 -10   2   2     2437.95     2626.37     88.76 o 
  -9   2   2     1268.21     1617.69    101.48 o 
  -8   2   2     3456.79     3689.33    105.78 o 
  -7   2   2    10791.38    11651.79    382.05 o 
  -6   2   2     2073.58     2258.12     89.54 o 
  -5   2   2    13030.85    13661.02    304.31 o 
  -4   2   2     2532.38     2494.81    145.63 o 
  -3   2   2     1089.96      927.43    111.76 o 
  -2   2   2        5.59       98.52     48.17 o 
  -1   2   2   231732.11   207189.62   5335.57 o 
   0   2   2      973.41     1184.47     48.43 o 
   1   2   2     1901.42     1086.51     66.74 o 
   2   2   2     1985.77     2166.79    307.01 o 
   3   2   2    14541.98    12869.98    697.94 o 
   4   2   2       29.92       68.15     21.19 o 
   5   2   2     6802.04     5936.50    176.39 o 
   6   2   2     5953.92     5616.97    171.19 o 
   7   2   2     2029.10     2017.82     87.89 o 
   8   2   2       50.08       72.23     49.75 o 
   9   2   2     4392.15     4516.50    157.79 o 
  10   2   2      252.38      307.59     92.65 o 
  11   2   2     3849.51     3896.74    200.65 o 
  12   2   2       35.78        0.00     75.14 o 
  13   2   2     3919.88     4247.49    169.31 o 
  14   2   2       51.94       10.87     64.79 o 
  15   2   2     1959.02     2228.68    136.79 o 
  16   2   2       69.84      112.89     53.01 o 
  17   2   2     7983.51     8350.02    283.38 o 
  18   2   2      601.40      584.43     82.01 o 
  19   2   2        1.82        0.00     55.25 o 
 -21   3   2     1296.71     1312.33    174.42 o 
 -20   3   2     3577.17     3589.30    201.69 o 
 -19   3   2     4815.44     5416.84    245.36 o 
 -18   3   2      476.64      538.09     87.33 o 
 -17   3   2     3310.51     3517.93    182.48 o 
 -16   3   2       32.01        0.00     50.97 o 
 -15   3   2     2356.27     2083.58    299.19 o 
 -14   3   2     1079.67     1223.37     87.88 o 
 -13   3   2     3243.69     3327.98    137.76 o 
 -12   3   2     2451.76     2500.73    103.05 o 
 -11   3   2     1898.56     1832.50     82.09 o 
 -10   3   2     1946.49     1953.71     73.35 o 
  -9   3   2   118669.91   117933.96   2531.06 o 
  -8   3   2    47998.05    45970.02    999.76 o 
  -7   3   2    67337.30    73640.34   1742.11 o 
  -6   3   2     9526.35    11494.40    283.18 o 
  -5   3   2    91734.87    98866.96   2533.02 o 
  -4   3   2    22694.63    21837.33    679.70 o 
  -3   3   2      629.73      634.44     52.02 o 
  -2   3   2    17684.03    15517.05    415.88 o 
  -1   3   2      202.21      368.14     64.75 o 
   0   3   2     1503.83     1488.87    102.38 o 
   1   3   2     5248.94     5456.09    335.85 o 
   2   3   2     7118.68     6793.84    224.43 o 
   3   3   2    27829.40    30022.12    879.54 o 
   4   3   2    10550.20    11731.46    361.56 o 
   5   3   2   156503.88   161359.08   4053.45 o 
   6   3   2    53144.82    56233.94   1437.84 o 
   7   3   2   140201.36   148271.34   3728.68 o 
   8   3   2     2140.33     1901.32     74.00 o 
   9   3   2     4311.69     4057.51    147.47 o 
  10   3   2    27183.42    25687.18    787.54 o 
  11   3   2        6.11        0.00     38.40 o 
  12   3   2     2380.62     2404.11    122.90 o 
  13   3   2     5073.29     4821.68    225.42 o 
  14   3   2     3434.66     3319.61    152.21 o 
  15   3   2     3146.88     3093.90    223.49 o 
  16   3   2     2433.18     2342.13    127.97 o 
  17   3   2     3288.49     3983.74    174.12 o 
  18   3   2     1699.40     2057.12    125.96 o 
  19   3   2      139.20      166.42    102.35 o 
 -20   4   2      683.97     1030.26    183.06 o 
 -19   4   2        1.99       60.58     70.72 o 
 -18   4   2     4785.10     5522.83    417.66 o 
 -17   4   2      199.39       73.21     64.56 o 
 -16   4   2    12660.15    13723.90    604.51 o 
 -15   4   2        2.92        0.00     79.97 o 
 -14   4   2    25012.45    23565.27   1049.00 o 
 -13   4   2     4902.34     4432.67    167.34 o 
 -12   4   2    70988.46    66573.24   1567.16 o 
 -11   4   2      263.48      277.29     52.36 o 
 -10   4   2    17230.80    18325.68    454.30 o 
  -9   4   2     5861.89     6522.32    199.22 o 
  -8   4   2    29614.08    31267.15    825.01 o 
  -7   4   2     4919.95     5615.68    204.38 o 
  -6   4   2       12.46      100.35     24.98 o 
  -5   4   2     2588.99     2734.11     98.26 o 
  -4   4   2     7805.02     8406.17    343.15 o 
  -3   4   2      111.32      187.75     12.44 o 
  -2   4   2    19379.14    19910.14    756.78 o 
  -1   4   2     4501.45     5232.53    280.31 o 
   0   4   2   103307.14    98885.58   2469.54 o 
   1   4   2     2379.20     2301.65     92.07 o 
   2   4   2    39909.79    37954.94   1433.32 o 
   3   4   2      534.45      414.15     38.85 o 
   4   4   2        0.38       75.91     34.68 o 
   5   4   2     6946.06     7719.70    225.59 o 
   6   4   2    28455.79    29065.71    771.76 o 
   7   4   2     3360.78     2922.53    109.63 o 
   8   4   2     1394.61     1438.44     63.28 o 
   9   4   2      468.19      409.08     37.87 o 
  10   4   2   104202.96   105240.52   2670.14 o 
  11   4   2      627.23      711.06     70.25 o 
  12   4   2    28417.05    26768.51    729.47 o 
  13   4   2      579.09      548.74     65.75 o 
  14   4   2    24523.73    24481.46    703.03 o 
  15   4   2      692.54      654.50     88.63 o 
  16   4   2     7664.25     7454.01    261.79 o 
  17   4   2       33.25      146.30     64.24 o 
  18   4   2     2499.22     2736.17    168.70 o 
  19   4   2       34.53      122.61     74.44 o 
 -20   5   2      753.32      710.97    156.48 o 
 -19   5   2     4600.04     4410.91    231.08 o 
 -18   5   2     5148.19     4591.32    484.40 o 
 -17   5   2     1634.95     1463.12    127.32 o 
 -16   5   2      654.83      778.89    101.47 o 
 -15   5   2      393.19      381.92     86.17 o 
 -14   5   2      502.82      513.35     86.36 o 
 -13   5   2      612.65      570.81     79.40 o 
 -12   5   2      263.06      254.46     57.48 o 
 -11   5   2     6455.20     7168.48    203.13 o 
 -10   5   2     4461.71     4120.60    127.34 o 
  -9   5   2    10689.06    10291.84    264.59 o 
  -8   5   2    42965.78    44176.84   1149.95 o 
  -7   5   2      487.08      600.54     36.30 o 
  -6   5   2    85739.28    85898.23   2208.10 o 
  -5   5   2    15159.92    15819.36    483.34 o 
  -4   5   2    15431.09    17533.67    531.83 o 
  -3   5   2     3266.72     3477.28    117.70 o 
  -2   5   2     8033.47     7740.19    245.44 o 
  -1   5   2     5814.82     5942.07    211.29 o 
   0   5   2      367.70      630.68     63.70 o 
   1   5   2      155.69      158.74     21.80 o 
   2   5   2     3760.90     3854.69    252.40 o 
   3   5   2    15375.55    15542.73    690.92 o 
   4   5   2    92871.50    92722.70   2714.63 o 
   5   5   2     3164.32     3401.46    184.28 o 
   6   5   2    35981.88    37127.94    980.44 o 
   7   5   2    36003.62    37236.37    985.25 o 
   8   5   2       69.22      190.01    111.73 o 
   9   5   2    13058.77    14299.13    362.07 o 
  10   5   2      698.69      652.48     63.72 o 
  11   5   2       98.21       56.47     43.00 o 
  12   5   2      168.80      122.27     52.06 o 
  13   5   2     3631.31     3372.85    149.40 o 
  14   5   2     1582.18     1430.87     96.33 o 
  15   5   2     3043.75     2633.15    134.75 o 
  16   5   2     8293.16     7400.14    261.29 o 
  17   5   2     4673.34     5182.84    242.88 o 
  18   5   2     2104.37     2081.13    147.05 o 
  19   5   2      779.22      783.25    107.93 o 
 -20   6   2      432.77      633.60    104.97 o 
 -19   6   2     2348.83     1966.68    152.93 o 
 -18   6   2      339.88      179.21     84.07 o 
 -17   6   2     2782.86     2756.86    171.68 o 
 -16   6   2        3.85        0.00     60.69 o 
 -15   6   2      330.39      440.43    154.18 o 
 -14   6   2     2505.69     2106.77    198.74 o 
 -13   6   2     2150.55     2544.26    156.07 o 
 -12   6   2       26.30       27.45     78.99 o 
 -11   6   2     5650.72     5861.24    172.65 o 
 -10   6   2     5510.35     5479.63    160.49 o 
  -9   6   2      356.76      465.77     37.23 o 
  -8   6   2     3785.71     4205.15    134.18 o 
  -7   6   2      927.60      967.93     92.77 o 
  -6   6   2     4560.09     4755.01    162.76 o 
  -5   6   2    17663.89    18442.14    561.44 o 
  -4   6   2      176.46      193.57     21.08 o 
  -3   6   2   287795.03   277165.50   8093.95 o 
  -2   6   2     3067.27     2995.73    158.66 o 
  -1   6   2   354596.72   330908.47   9788.82 o 
   0   6   2      232.94      165.08     30.31 o 
   1   6   2   291677.22   259034.45   8530.01 o 
   2   6   2     1231.92     1135.91     68.91 o 
   3   6   2      999.08      821.04     54.94 o 
   4   6   2     5594.99     5368.33    207.10 o 
   5   6   2     2536.76     2968.83    127.15 o 
   6   6   2     5328.90     5715.44    180.74 o 
   7   6   2    13983.43    14601.28    409.61 o 
   8   6   2       37.77       33.82     24.65 o 
   9   6   2      174.99      234.15     37.28 o 
  10   6   2      932.20      823.09     73.53 o 
  11   6   2     5173.59     5317.16    215.51 o 
  12   6   2       98.21       43.71     48.41 o 
  13   6   2     9288.44     8707.92    286.52 o 
  14   6   2       87.02        8.18     48.15 o 
  15   6   2     2762.16     2345.62    127.97 o 
  16   6   2      829.78      755.92     97.81 o 
  17   6   2     4445.84     4165.41    258.16 o 
  18   6   2     2376.68     2522.51    170.82 o 
  19   6   2     3903.06     3670.39    273.81 o 
 -20   7   2     3272.76     3099.01    220.76 o 
 -19   7   2      140.94      136.53     87.12 o 
 -18   7   2      917.79      882.86    114.19 o 
 -17   7   2      999.82      724.47    107.34 o 
 -16   7   2       27.59        0.00     66.48 o 
 -15   7   2       56.27      124.24     87.13 o 
 -14   7   2     3850.41     3791.63    196.56 o 
 -13   7   2       38.42       35.19     80.66 o 
 -12   7   2        3.42        4.14     42.98 o 
 -11   7   2       50.52      119.11     43.00 o 
 -10   7   2     5030.90     4858.76    156.60 o 
  -9   7   2    14588.21    15121.03    515.37 o 
  -8   7   2    30844.64    31504.13    947.54 o 
  -7   7   2    16713.82    18724.80    694.64 o 
  -6   7   2    69065.12    68036.72   2007.84 o 
  -5   7   2     5259.80     5555.12    288.93 o 
  -4   7   2    10559.09    12174.84    380.02 o 
  -3   7   2     1406.94     1671.54     72.51 o 
  -2   7   2    16982.76    17955.71    549.08 o 
  -1   7   2      293.38      350.15    126.58 o 
   0   7   2     1162.59     1111.60     93.52 o 
   1   7   2      155.20       89.62     20.51 o 
   2   7   2        1.41       22.25     16.88 o 
   3   7   2      767.85      627.28     48.41 o 
   4   7   2    82136.58    81965.93   2405.55 o 
   5   7   2    27297.43    28434.22    867.55 o 
   6   7   2    16815.97    17441.01    554.61 o 
   7   7   2     9271.63    10072.12    293.96 o 
   8   7   2     8517.56     9162.43    249.40 o 
   9   7   2        1.89       60.33     29.27 o 
  10   7   2     1062.55     1076.19     71.14 o 
  11   7   2        2.06        2.87     44.95 o 
  12   7   2     8769.87     8392.38    312.61 o 
  13   7   2      106.65      175.85     62.85 o 
  14   7   2     2187.42     1808.91    180.96 o 
  15   7   2      506.00      464.67     79.40 o 
  16   7   2     1069.09      990.05    125.08 o 
  17   7   2       18.13      424.55    260.29 o 
  18   7   2     1539.63     1796.12    433.82 o 
 -19   8   2       14.85       41.74    101.08 o 
 -18   8   2      137.97      118.51     94.77 o 
 -17   8   2        3.75      127.20     81.32 o 
 -16   8   2      954.09      783.04    107.34 o 
 -15   8   2       91.85      174.00     74.22 o 
 -14   8   2     2702.29     3105.22    207.65 o 
 -13   8   2       43.50       86.76    113.46 o 
 -12   8   2     1041.57      854.98     82.91 o 
 -11   8   2     3015.08     2787.97    140.34 o 
 -10   8   2      153.24      186.07     44.95 o 
  -9   8   2      436.47      562.06    120.13 o 
  -8   8   2       42.24      110.18     40.10 o 
  -7   8   2     2104.30     2193.60     95.89 o 
  -6   8   2    10843.80    11529.95    367.23 o 
  -5   8   2     7960.51     8952.40    364.97 o 
  -4   8   2    12588.93    13994.49    436.41 o 
  -3   8   2    93232.06    99757.99   2939.50 o 
  -2   8   2    17212.02    18160.33    558.50 o 
  -1   8   2    36853.88    41062.00   1227.96 o 
   0   8   2    16521.09    16640.85    517.96 o 
   1   8   2    95096.96    98373.68   2884.53 o 
   2   8   2    19603.25    20012.58    613.30 o 
   3   8   2     1276.29     1316.07     73.96 o 
   4   8   2     4723.82     5174.72    188.94 o 
   5   8   2        3.70       30.34     30.53 o 
   6   8   2     2883.34     3316.90    146.55 o 
   7   8   2      207.24      149.84    126.56 o 
   8   8   2        1.15       27.01     27.07 o 
   9   8   2       31.90       85.58     57.46 o 
  10   8   2     1382.50     1584.53     88.30 o 
  11   8   2      896.45      842.04     85.84 o 
  12   8   2     5068.43     5017.29    217.48 o 
  13   8   2     1464.90     1657.40    118.01 o 
  14   8   2      691.81      760.65    103.87 o 
  15   8   2       31.16       25.81     70.32 o 
  16   8   2     1178.36     1075.82    131.13 o 
  17   8   2        5.38      129.03     80.09 o 
  18   8   2      352.98      354.60    105.80 o 
 -19   9   2      737.33      866.92    136.62 o 
 -18   9   2     1281.79     1228.19    151.02 o 
 -17   9   2       58.29        0.00     76.55 o 
 -16   9   2      827.96      649.85    113.26 o 
 -15   9   2       24.73        0.00     79.81 o 
 -14   9   2    11435.62    10920.55    476.02 o 
 -13   9   2       60.45        1.78    126.81 o 
 -12   9   2       42.06       25.97     52.84 o 
 -11   9   2        0.03       45.16     44.95 o 
 -10   9   2    31661.38    31523.43   1217.46 o 
  -9   9   2      754.84      945.84    200.22 o 
  -8   9   2    92513.48    94316.56   3510.54 o 
  -7   9   2     2668.76     2675.43    114.62 o 
  -6   9   2   275013.78   273948.78   8006.64 o 
  -5   9   2      380.05      525.81     49.11 o 
  -4   9   2    18012.52    18501.61    575.73 o 
  -3   9   2     2555.31     2730.98    120.83 o 
  -2   9   2    34938.29    35504.01   1070.00 o 
  -1   9   2     3135.28     3370.38    131.90 o 
   0   9   2    20096.38    21055.74    652.49 o 
   1   9   2     9952.22    10018.47    453.84 o 
   2   9   2      103.12      142.38     30.41 o 
   3   9   2      602.38      722.35     57.76 o 
   4   9   2   244421.12   224249.36   8740.67 o 
   5   9   2       74.84      418.96     79.87 o 
   6   9   2    67085.88    67521.72   2018.07 o 
   7   9   2       10.17      111.54     36.87 o 
   8   9   2    33370.23    34144.10    835.27 o 
   9   9   2     1725.03     1820.59     84.91 o 
  10   9   2      210.45      223.68     63.58 o 
  11   9   2      139.40      127.44     54.25 o 
  12   9   2    23450.59    22156.87    896.98 o 
  13   9   2       35.23        0.00     52.84 o 
  14   9   2      887.58     1053.86    127.16 o 
  15   9   2      109.71       29.20     73.76 o 
  16   9   2     1152.74     1261.63    173.53 o 
  17   9   2     1561.95     1393.53    153.82 o 
  18   9   2     7861.73     6504.26    580.65 o 
 -18  10   2      741.78      984.19    146.07 o 
 -17  10   2     2105.50     1755.53    169.90 o 
 -16  10   2      245.53      305.74     98.77 o 
 -15  10   2        3.34       83.06     86.76 o 
 -14  10   2      143.91      123.10     83.39 o 
 -13  10   2     1949.98     2266.50    178.70 o 
 -12  10   2      857.63      743.25     80.41 o 
 -11  10   2     4544.85     4540.62    246.80 o 
 -10  10   2      100.64       20.02     56.63 o 
  -9  10   2     3901.04     4043.32    214.64 o 
  -8  10   2     3957.16     4094.86    211.60 o 
  -7  10   2     9287.76     9321.04    407.32 o 
  -6  10   2      735.35      766.55     56.18 o 
  -5  10   2     2647.42     2669.31    154.08 o 
  -4  10   2     9362.85     9706.08    317.06 o 
  -3  10   2    91106.88    92650.87   2737.96 o 
  -2  10   2    10553.26     9716.45    320.51 o 
  -1  10   2   363916.06   342510.19   9976.32 o 
   0  10   2    14717.72    13828.27    442.74 o 
   1  10   2   111845.53   107601.79   3153.60 o 
   2  10   2     2965.95     3016.22    129.54 o 
   3  10   2     3453.63     3701.67    186.62 o 
   4  10   2    12351.62    11136.12    425.60 o 
   5  10   2     3477.48     3631.29    264.41 o 
   6  10   2     1654.71     1581.03     95.22 o 
   7  10   2     7124.24     7240.54    287.33 o 
   8  10   2        4.05        0.00     36.61 o 
   9  10   2     2605.53     2693.30    105.01 o 
  10  10   2     5068.98     4749.13    182.21 o 
  11  10   2      572.42      853.69    254.70 o 
  12  10   2      598.59      561.96     78.55 o 
  13  10   2      821.99      689.04    120.13 o 
  14  10   2     4670.83     4312.35    254.32 o 
  15  10   2       85.18       35.33     79.81 o 
  16  10   2     3283.59     3068.41    353.73 o 
  17  10   2     7448.41     6808.57    361.10 o 
 -18  11   2      765.59      659.95    127.16 o 
 -17  11   2      346.36      291.12     98.77 o 
 -16  11   2      289.98       74.16     83.39 o 
 -15  11   2      129.33      209.57     92.98 o 
 -14  11   2       92.10       91.87     79.81 o 
 -13  11   2     2678.37     2306.82    142.86 o 
 -12  11   2        7.24        0.00     52.33 o 
 -11  11   2        9.90       93.44     70.32 o 
 -10  11   2     4140.28     3990.13    218.07 o 
  -9  11   2    16151.09    15362.07    637.86 o 
  -8  11   2     9256.52     9676.93    423.19 o 
  -7  11   2     7187.65     7504.52    346.37 o 
  -6  11   2    38731.80    41218.09   1579.88 o 
  -5  11   2     8044.86     7874.95    268.29 o 
  -4  11   2     1070.15     1109.13     65.81 o 
  -3  11   2     1356.89     1133.59     65.81 o 
  -2  11   2        2.53       19.42     25.02 o 
  -1  11   2     3410.47     3909.48    152.59 o 
   0  11   2     9621.96    10319.73    427.53 o 
   1  11   2     7906.11     8093.90    279.72 o 
   2  11   2     4900.67     4886.97    185.59 o 
   3  11   2    23780.12    23157.12    820.65 o 
   4  11   2    14317.49    13920.29    456.89 o 
   5  11   2     2953.18     3177.99    146.67 o 
   6  11   2    18608.03    18991.22    476.31 o 
   7  11   2    58980.18    58111.86   1559.40 o 
   8  11   2     1559.85     1598.09     95.47 o 
   9  11   2     4178.21     4376.75    147.49 o 
  10  11   2       13.75       85.66     42.39 o 
  11  11   2      282.31      239.10     62.21 o 
  12  11   2        2.66        0.00     73.76 o 
  13  11   2     3960.45     3612.39    226.53 o 
  14  11   2       45.57        0.00     76.55 o 
  15  11   2     2057.97     1958.66    200.22 o 
  16  11   2      773.67      824.01    125.08 o 
  17  11   2     2395.19     2543.97    207.01 o 
 -17  12   2      148.22      106.18    113.46 o 
 -16  12   2     2058.37     1683.26    173.53 o 
 -15  12   2      496.46      538.90    105.80 o 
 -14  12   2     8957.87     8377.87    427.15 o 
 -13  12   2     1452.91     1670.97    214.52 o 
 -12  12   2    25724.57    24407.23   1501.68 o 
 -11  12   2      175.04      206.90     75.51 o 
 -10  12   2       28.77       22.59     60.81 o 
  -9  12   2      910.84     1039.15    146.83 o 
  -8  12   2     1118.90     1373.12    126.81 o 
  -7  12   2     5735.31     6327.09    304.67 o 
  -6  12   2     6814.39     6542.11    307.73 o 
  -5  12   2     8363.52     8795.26    391.16 o 
  -4  12   2     1863.73     1882.05     93.45 o 
  -3  12   2       20.32        0.00     31.46 o 
  -2  12   2      529.91      691.66     74.93 o 
  -1  12   2   100023.55   101739.61   3492.27 o 
   0  12   2     3678.48     3773.80    157.00 o 
   1  12   2      181.64      351.74     47.16 o 
   2  12   2      638.87      632.36     60.25 o 
   3  12   2    13356.82    12483.88    556.12 o 
   4  12   2     1903.47     1842.55    104.48 o 
   5  12   2      399.80      410.52     71.59 o 
   6  12   2     9424.41     8826.96    298.63 o 
   7  12   2     4318.30     4142.71    217.71 o 
   8  12   2      498.32      414.04     54.44 o 
   9  12   2      494.71      442.14     63.42 o 
  10  12   2    13951.57    13894.20    410.10 o 
  11  12   2     3677.70     3460.22    220.46 o 
  12  12   2    14356.78    13582.19    584.97 o 
  13  12   2      551.60      510.94    108.24 o 
  14  12   2     1553.92     1612.87    273.64 o 
  15  12   2      477.26      602.79    193.55 o 
  16  12   2        0.17      152.45     89.30 o 
 -17  13   2       32.69       38.14     96.11 o 
 -16  13   2      743.05      923.12    131.13 o 
 -15  13   2      341.16      175.53     92.98 o 
 -14  13   2       59.13        0.00    146.83 o 
 -13  13   2      506.47      377.97     77.99 o 
 -12  13   2    15081.28    14512.96    621.26 o 
 -11  13   2      979.93     1091.20    160.18 o 
 -10  13   2      316.64      492.14     93.44 o 
  -9  13   2     2712.62     2903.13    182.48 o 
  -8  13   2    37356.69    37571.43   1458.23 o 
  -7  13   2      183.26      221.58     93.44 o 
  -6  13   2     9951.71     9477.29    533.93 o 
  -5  13   2     8247.57     8505.49    381.49 o 
  -4  13   2    12704.62    13319.94    439.41 o 
  -3  13   2     1063.63     1071.07     73.40 o 
  -2  13   2       61.04       60.81     30.06 o 
  -1  13   2     9653.08     9623.38    329.77 o 
   0  13   2     1052.86     1216.29     78.93 o 
   1  13   2      193.65      172.37     43.93 o 
   2  13   2    25699.96    25392.70    796.49 o 
   3  13   2        2.18       71.08     38.07 o 
   4  13   2     1823.06     1842.55    107.70 o 
   5  13   2     2533.57     2804.15    123.60 o 
   6  13   2    39709.36    39081.63   1068.51 o 
   7  13   2      224.52      311.32     46.83 o 
   8  13   2     5700.91     5743.38    227.35 o 
   9  13   2     1814.15     1863.48    171.14 o 
  10  13   2    18828.56    17523.08    601.18 o 
  11  13   2      257.56      277.19    100.11 o 
  12  13   2     1661.25     1782.56    159.63 o 
  13  13   2        6.23        0.00     76.55 o 
  14  13   2      938.10     1011.37    131.13 o 
  15  13   2      143.44      186.88    133.48 o 
 -16  14   2        6.97        0.00     76.55 o 
 -15  14   2     1040.15      876.96    125.08 o 
 -14  14   2    16588.47    15192.35   1354.85 o 
 -13  14   2      139.91      292.55     73.96 o 
 -12  14   2     3918.06     3575.53    233.71 o 
 -11  14   2     3442.37     3522.17    214.64 o 
 -10  14   2     1331.31     1161.30    128.14 o 
  -9  14   2      433.15      463.15    120.13 o 
  -8  14   2      834.26      767.20     98.77 o 
  -7  14   2      697.30      665.55     90.95 o 
  -6  14   2     6069.33     6045.15    298.03 o 
  -5  14   2     4390.35     4498.67    293.66 o 
  -4  14   2    10416.30    11277.32    493.88 o 
  -3  14   2    13782.92    14627.56    481.61 o 
  -2  14   2     8776.89     9248.96    323.18 o 
  -1  14   2    86762.87    90321.85   2682.23 o 
   0  14   2     1634.50     1625.27    165.99 o 
   1  14   2    20319.46    21187.90    676.01 o 
   2  14   2    11806.06    11980.29    406.72 o 
   3  14   2     5376.54     5266.60    210.63 o 
   4  14   2     2745.97     2488.90    117.02 o 
   5  14   2     4201.82     3786.34    155.61 o 
   6  14   2      143.88      210.62     58.65 o 
   7  14   2       60.34      155.63     62.27 o 
   8  14   2     1646.07     1659.26    146.91 o 
   9  14   2        1.38      100.11     73.76 o 
  10  14   2     4845.08     4912.17    282.69 o 
  11  14   2       23.87      210.76     86.36 o 
  12  14   2    29210.46    27326.38   1301.46 o 
  13  14   2      289.48      429.47    105.80 o 
  14  14   2       40.47        0.00     75.51 o 
 -15  15   2      179.31        7.85     76.55 o 
 -14  15   2       36.54      124.85     80.09 o 
 -13  15   2    19776.79    19285.87    813.22 o 
 -12  15   2      102.50       99.44     92.98 o 
 -11  15   2     6628.92     6735.66    345.80 o 
 -10  15   2        3.67       68.41     93.44 o 
  -9  15   2    22244.67    21645.57    888.09 o 
  -8  15   2     7773.45     8338.91    400.83 o 
  -7  15   2   103298.39   105923.48   3973.10 o 
  -6  15   2       48.65      160.18    113.46 o 
  -5  15   2     6770.10     7809.26    374.71 o 
  -4  15   2     5776.88     6017.89    300.89 o 
  -3  15   2      470.74      383.54    106.79 o 
  -2  15   2     2393.84     2374.39    121.38 o 
  -1  15   2       15.32       51.65     38.84 o 
   0  15   2       66.26      100.31     42.43 o 
   1  15   2       61.55       77.77     38.84 o 
   2  15   2        9.59       40.04     41.02 o 
   3  15   2     1261.25     1168.13     83.38 o 
   4  15   2      739.64      896.74     97.03 o 
   5  15   2   149741.72   147955.28   3890.41 o 
   6  15   2     4832.40     4962.40    196.37 o 
   7  15   2    29811.66    31951.51   1073.56 o 
   8  15   2        4.86       23.21     62.85 o 
   9  15   2    10916.81    11430.11    526.29 o 
  10  15   2     1359.87     1343.88    150.14 o 
  11  15   2    13124.35    13160.72    570.98 o 
  12  15   2     2080.53     2087.97    233.60 o 
  13  15   2      679.64      654.16    121.62 o 
  14  15   2      494.03      587.91    121.62 o 
 -14  16   2    29406.17    26682.41   1050.86 o 
 -13  16   2       55.77      165.40    108.24 o 
 -12  16   2    16459.97    15888.76    698.70 o 
 -11  16   2     1150.16     1123.42    137.84 o 
 -10  16   2     5662.64     5263.82    291.85 o 
  -9  16   2       68.65        0.00     66.07 o 
  -8  16   2     7472.40     7243.99    453.84 o 
  -7  16   2     1125.81     1268.11    146.83 o 
  -6  16   2     3992.49     4320.89    249.30 o 
  -5  16   2     2292.10     2416.18    246.94 o 
  -4  16   2     3036.00     3384.82    209.86 o 
  -3  16   2    19625.79    19257.31    798.55 o 
  -2  16   2      674.71     1237.93    233.60 o 
  -1  16   2     2252.44     2291.67    136.29 o 
   0  16   2      400.71      482.65     70.65 o 
   1  16   2    22258.13    21884.85    701.04 o 
   2  16   2     5261.64     5522.67    202.16 o 
   3  16   2     1263.35     1260.95     90.23 o 
   4  16   2    15217.26    14287.48    435.31 o 
   5  16   2     9503.39     9551.61    314.84 o 
   6  16   2     4450.48     4349.68    223.21 o 
   7  16   2     4843.59     4455.13    228.88 o 
   8  16   2       48.40       58.53     70.72 o 
   9  16   2      592.68      611.28    117.70 o 
  10  16   2    27355.80    25774.33   1062.31 o 
  11  16   2      372.74      459.35    126.81 o 
  12  16   2    24270.63    24153.01    976.05 o 
  13  16   2     3903.00     3386.24    239.44 o 
 -13  17   2      208.17      268.03    115.46 o 
 -12  17   2       17.43        0.00     79.81 o 
 -11  17   2      353.38      207.85     96.11 o 
 -10  17   2     5463.58     5179.86    295.02 o 
  -9  17   2      153.89      230.10    126.81 o 
  -8  17   2     2562.41     2764.64    207.41 o 
  -7  17   2     5897.11     6409.08    734.16 o 
  -6  17   2     4908.52     4550.87    268.85 o 
  -5  17   2      106.06      184.52    100.11 o 
  -4  17   2       16.79       13.35     56.60 o 
  -3  17   2     2454.94     2555.82    179.89 o 
  -2  17   2       39.18       31.83     80.09 o 
  -1  17   2      498.55      400.82    113.46 o 
   0  17   2     6303.79     5891.06    217.24 o 
   1  17   2      951.06      982.22     78.37 o 
   2  17   2     7598.48     7338.21    255.98 o 
   3  17   2      509.34      592.89     73.08 o 
   4  17   2    16780.90    16684.66    502.22 o 
   5  17   2     1996.06     2102.79    225.06 o 
   6  17   2    10143.89     9884.74    406.00 o 
   7  17   2      898.71     1246.42    126.91 o 
   8  17   2    16900.12    17470.65    782.87 o 
   9  17   2      329.46      318.45     98.77 o 
  10  17   2     2283.97     2101.78    197.54 o 
  11  17   2      100.75      141.83    112.09 o 
 -11  18   2      315.30      378.46     96.12 o 
 -10  18   2      239.56      246.94     82.41 o 
  -9  18   2      530.41      334.20    147.99 o 
  -8  18   2     7264.62     7092.42    371.80 o 
  -7  18   2      441.56      419.82    140.16 o 
  -6  18   2      126.56      540.61    300.34 o 
  -5  18   2       62.62      125.75     80.71 o 
  -4  18   2      992.99     1035.97    286.99 o 
  -3  18   2      609.03      765.90     99.76 o 
  -2  18   2     9601.45    10105.57    411.15 o 
  -1  18   2     7648.96     7787.68    338.18 o 
   0  18   2    18045.24    18703.47    856.37 o 
   1  18   2     1844.98     1792.14    120.45 o 
   2  18   2     1794.36     1782.87    113.30 o 
   3  18   2     1456.68     1349.04     96.28 o 
   4  18   2       44.57      321.54     79.40 o 
   5  18   2      458.05      644.80    101.57 o 
   6  18   2     8937.43     8876.84    380.68 o 
   7  18   2      992.02      743.75    109.26 o 
   8  18   2       58.61       27.13     78.55 o 
   9  18   2      314.43      190.52    102.54 o 
  10  18   2    17215.96    16967.38    754.51 o 
 -10  19   2      367.66      408.24     98.22 o 
  -9  19   2    42727.95    46498.17   1547.50 o 
  -8  19   2       71.03       95.75     84.07 o 
  -7  19   2    15897.16    17049.87    638.33 o 
  -6  19   2      635.43      894.96    114.92 o 
  -5  19   2    22407.33    23177.84   1272.30 o 
  -4  19   2      253.84      180.72     72.08 o 
  -3  19   2        7.03        0.00     58.45 o 
  -2  19   2     1190.21     1273.52    140.30 o 
  -1  19   2       42.89      109.95     62.21 o 
   0  19   2      770.91      789.95     96.17 o 
   1  19   2     3264.37     3552.38    198.34 o 
   2  19   2      111.53      163.01     65.40 o 
   3  19   2    23980.47    23522.54   1522.10 o 
   4  19   2       15.78      294.28     96.12 o 
   5  19   2    24300.75    24955.72    883.37 o 
   6  19   2      330.13      428.81    103.43 o 
   7  19   2    60129.98    64150.66   2088.11 o 
   8  19   2        3.39       35.18     84.07 o 
   9  19   2      840.52      927.78    260.29 o 
  -8  20   2     1183.69     1432.03    142.47 o 
  -7  20   2        1.86       18.71     65.91 o 
  -6  20   2     1114.92      961.67    119.24 o 
  -5  20   2     1836.43     1979.26    170.77 o 
  -4  20   2       79.95       16.46     67.88 o 
  -3  20   2     8893.50     8527.46    367.50 o 
  -2  20   2      541.97      855.89    138.81 o 
  -1  20   2     3027.39     2888.70    193.21 o 
   0  20   2     3908.69     4392.14    349.10 o 
   1  20   2     8205.74     8761.00    384.90 o 
   2  20   2      101.47       94.07     98.77 o 
   3  20   2     1944.09     1895.28    221.66 o 
   4  20   2       82.12        0.00     70.12 o 
   5  20   2     1142.43     1148.27    132.35 o 
   6  20   2     2393.51     2343.45    182.06 o 
  -5  21   2       66.29       44.65     70.73 o 
  -4  21   2     1127.24     1130.64    133.07 o 
  -3  21   2      539.10      556.98     94.02 o 
  -2  21   2     3117.61     3420.65    206.90 o 
  -1  21   2        1.31       13.93     55.94 o 
   0  21   2      541.85      313.68    132.14 o 
   1  21   2      871.97      998.05    447.17 o 
   2  21   2        7.03      158.51    193.55 o 
   3  21   2      149.76      177.63    121.62 o 
 -21   1   3       19.77       34.32     98.77 o 
 -20   1   3      529.17      620.48    132.14 o 
 -19   1   3     1019.14     1160.99    159.63 o 
 -18   1   3       56.64      168.19    186.88 o 
 -17   1   3        9.30       34.55     59.62 o 
 -16   1   3     4527.88     4777.81    217.88 o 
 -15   1   3      332.84      427.05     61.93 o 
 -14   1   3     4300.76     4818.69    215.79 o 
 -13   1   3     2101.25     2633.29    194.59 o 
 -12   1   3     2564.63     3020.68    138.29 o 
 -11   1   3     3394.95     3806.45    166.15 o 
 -10   1   3    32625.22    35145.94   1176.99 o 
  -9   1   3      139.35      291.93     35.18 o 
  -8   1   3   322120.12   324530.53   6923.55 o 
  -7   1   3     1905.19     2430.99     88.55 o 
  -6   1   3   151611.55   165989.64   3529.90 o 
  -5   1   3      873.12     1259.97     51.52 o 
  -4   1   3    19495.34    18752.42    627.80 o 
  -3   1   3      315.41      229.99     28.90 o 
  -2   1   3     3367.40     2780.74    129.09 o 
  -1   1   3     9745.11    10056.12    348.73 o 
   0   1   3    16399.55    17620.01    472.53 o 
   1   1   3     1924.52     1949.87     69.02 o 
   2   1   3   111702.18   114963.79   2987.79 o 
   3   1   3     1106.41     1365.86     48.79 o 
   4   1   3    46958.64    46973.67   1194.88 o 
   5   1   3    24425.80    25280.29    660.58 o 
   6   1   3       80.86       87.54     29.12 o 
   7   1   3     3295.53     3236.02    119.58 o 
   8   1   3    11114.77    11049.69    320.96 o 
   9   1   3     6848.38     6577.88    306.34 o 
  10   1   3    22630.81    22237.93    776.44 o 
  11   1   3     1604.06     1525.93    145.21 o 
  12   1   3     8522.80     9134.57    312.12 o 
  13   1   3     4184.19     4377.06    176.02 o 
  14   1   3        1.12        2.86     45.31 o 
  15   1   3     1167.11     1081.77     87.59 o 
  16   1   3     9978.87    10124.74    328.05 o 
  17   1   3      495.60      573.94     80.42 o 
  18   1   3     8034.88     9185.60    313.64 o 
  19   1   3      202.10      143.56     64.70 o 
 -21   2   3     1539.07     1527.66    183.87 o 
 -20   2   3      359.92      206.10    117.70 o 
 -19   2   3     1872.53     2276.11    300.34 o 
 -18   2   3       55.73       58.18     79.78 o 
 -17   2   3     2278.26     2227.13    200.88 o 
 -16   2   3     1170.21     1281.83    109.54 o 
 -15   2   3    31088.89    31726.19   2528.93 o 
 -14   2   3       44.73      316.73     65.51 o 
 -13   2   3    51746.39    54142.35   2884.21 o 
 -12   2   3     2227.10     2396.97     95.51 o 
 -11   2   3    45538.57    50506.41   1255.12 o 
 -10   2   3     2124.19     2325.20     94.52 o 
  -9   2   3     6178.52     5736.27    152.30 o 
  -8   2   3     3937.53     4203.96    118.59 o 
  -7   2   3    28886.44    29558.01    788.97 o 
  -6   2   3     5166.39     5407.71    135.11 o 
  -5   2   3    12676.77    12315.34    346.23 o 
  -4   2   3     1577.25     1678.12     55.33 o 
  -3   2   3    93196.99    88615.38   2298.06 o 
  -2   2   3     1469.10     1484.40     69.86 o 
  -1   2   3    71863.94    69907.68   2047.99 o 
   0   2   3     1202.01      938.05     40.74 o 
   1   2   3    19022.01    22194.55    594.74 o 
   2   2   3    14629.34    14160.92    387.34 o 
   3   2   3     1201.63      965.07     43.49 o 
   4   2   3     4446.20     4567.15    161.47 o 
   5   2   3    18865.19    20321.34    683.96 o 
   6   2   3      310.75      345.78     40.09 o 
   7   2   3     5197.19     5097.63    167.86 o 
   8   2   3       80.76       93.18     30.83 o 
   9   2   3     6933.67     7317.06    232.88 o 
  10   2   3     1165.23     1036.17     75.66 o 
  11   2   3    76481.15    77248.62   3857.17 o 
  12   2   3     7465.32     7234.73    431.57 o 
  13   2   3     8783.65     8986.86    350.65 o 
  14   2   3      323.13      307.75     58.96 o 
  15   2   3     3278.92     3551.19    159.14 o 
  16   2   3     2361.27     2489.71    135.62 o 
  17   2   3     6084.51     6348.15    237.03 o 
  18   2   3     2774.09     3104.70    156.91 o 
  19   2   3      148.95      269.40     82.85 o 
 -21   3   3     4080.13     4247.81    307.01 o 
 -20   3   3       29.49      113.46    113.26 o 
 -19   3   3     4142.37     4046.54    314.15 o 
 -18   3   3     2187.32     2251.61    147.05 o 
 -17   3   3        6.97        0.00     62.21 o 
 -16   3   3      309.85      368.86     84.07 o 
 -15   3   3      561.83      446.04     87.12 o 
 -14   3   3       19.16       75.47     63.93 o 
 -13   3   3     8841.28     9279.26    371.85 o 
 -12   3   3      849.45     1176.36     60.40 o 
 -11   3   3     4261.58     4668.10    134.31 o 
 -10   3   3    33323.91    35257.75    778.34 o 
  -9   3   3    13924.31    13750.54    348.24 o 
  -8   3   3   129424.73   132926.81   2845.29 o 
  -7   3   3      111.00      219.21     64.36 o 
  -6   3   3    87732.49    89951.19   4131.59 o 
  -5   3   3    23022.87    21240.09    825.69 o 
  -4   3   3    28617.74    29366.34    945.96 o 
  -3   3   3      120.42      344.59     20.76 o 
  -2   3   3    48075.88    45307.51   1185.01 o 
  -1   3   3    13319.30    13559.33    411.31 o 
   0   3   3      469.52      528.93     53.95 o 
   1   3   3    18672.73    18220.76    492.72 o 
   2   3   3     1688.54     1976.68    223.11 o 
   3   3   3     2598.94     3065.90    136.28 o 
   4   3   3     1591.52     1740.99    169.55 o 
   5   3   3   289438.59   278648.75   9307.70 o 
   6   3   3    14867.20    16511.67    447.69 o 
   7   3   3      196.60      482.10     46.00 o 
   8   3   3      247.02      342.53     43.00 o 
   9   3   3    15155.35    15551.87    464.64 o 
  10   3   3        7.17       15.13     39.20 o 
  11   3   3    17719.90    17228.45   1136.73 o 
  12   3   3     4065.75     4100.75    166.45 o 
  13   3   3      595.49      425.62     62.08 o 
  14   3   3      528.45      561.36     67.96 o 
  15   3   3      153.73      164.63     58.96 o 
  16   3   3     7614.75     7749.60    271.56 o 
  17   3   3        0.21       67.15     64.24 o 
  18   3   3     6909.69     7130.87    261.79 o 
  19   3   3      152.86      273.36     88.63 o 
 -21   4   3      388.63      468.65    180.20 o 
 -20   4   3     2536.00     3276.49    307.01 o 
 -19   4   3        4.05      109.83     76.02 o 
 -18   4   3      917.64      814.56    101.47 o 
 -17   4   3      987.12      965.03    107.34 o 
 -16   4   3      215.91      179.99     73.53 o 
 -15   4   3      559.32      634.94    102.04 o 
 -14   4   3    22371.73    21305.24    815.19 o 
 -13   4   3     2484.78     2218.90    139.07 o 
 -12   4   3     5110.35     5048.27    169.78 o 
 -11   4   3      485.77      409.37     38.45 o 
 -10   4   3       67.39      107.97     23.83 o 
  -9   4   3     1332.75     1305.88     54.19 o 
  -8   4   3     3198.80     3385.42     96.93 o 
  -7   4   3      159.08      185.45     22.83 o 
  -6   4   3      483.80      461.89     37.30 o 
  -5   4   3       36.96       34.66     24.67 o 
  -4   4   3      508.90      702.53    123.86 o 
  -3   4   3     8451.47     8294.66    232.86 o 
  -2   4   3   159029.81   145056.14   5813.18 o 
  -1   4   3      224.22      229.21     24.16 o 
   0   4   3    47163.70    45964.52   1365.10 o 
   1   4   3     9877.29     8314.50    547.09 o 
   2   4   3     2916.91     2366.28    178.48 o 
   3   4   3      283.41      457.73     34.68 o 
   4   4   3    27959.32    25845.47    688.91 o 
   5   4   3    31693.28    31197.50    825.24 o 
   6   4   3      204.03      328.64     92.48 o 
   7   4   3     1401.19     1663.80    105.41 o 
   8   4   3     8892.01     9636.51    282.99 o 
   9   4   3      394.32      409.58     71.29 o 
  10   4   3    15495.59    15269.94    435.74 o 
  11   4   3      476.14      429.19     62.08 o 
  12   4   3    20409.99    20561.23    870.85 o 
  13   4   3       86.18       12.21     47.36 o 
  14   4   3      358.40      393.54     64.40 o 
  15   4   3      835.29      894.14     84.58 o 
  16   4   3     6876.25     6696.77    245.59 o 
  17   4   3      455.03      460.34     78.99 o 
  18   4   3      501.13      351.60     75.06 o 
  19   4   3        4.51        0.00     60.69 o 
 -20   5   3        0.45      102.65     80.41 o 
 -19   5   3     2317.48     2318.28    180.35 o 
 -18   5   3      104.74      118.88     77.99 o 
 -17   5   3     2711.97     2556.77    164.65 o 
 -16   5   3       51.70       17.80     69.36 o 
 -15   5   3      559.16      576.27     91.84 o 
 -14   5   3     2928.03     3109.26    168.14 o 
 -13   5   3     4007.70     3869.74    163.42 o 
 -12   5   3    11747.66    12741.79    387.31 o 
 -11   5   3      558.79      506.84     54.92 o 
 -10   5   3    38011.35    36247.65    858.22 o 
  -9   5   3     7692.28     8102.17    212.96 o 
  -8   5   3    10262.67    10842.43    302.84 o 
  -7   5   3     1096.95     1459.59    102.74 o 
  -6   5   3    69641.27    67364.42   2051.51 o 
  -5   5   3    15562.43    15921.16    625.40 o 
  -4   5   3     5303.05     6494.72    327.03 o 
  -3   5   3    26181.36    25327.23    765.06 o 
  -2   5   3     4309.63     4579.97    333.14 o 
  -1   5   3       24.13      103.15     27.46 o 
   0   5   3    26726.77    24701.34   1149.87 o 
   1   5   3     3852.10     3640.79    172.27 o 
   2   5   3     8698.32     8304.19    340.16 o 
   3   5   3    36604.54    36486.34   1101.97 o 
   4   5   3    23660.07    24524.83    654.46 o 
   5   5   3    49824.11    50205.17   1313.79 o 
   6   5   3    58931.17    61313.97   1597.91 o 
   7   5   3      594.08      863.71    129.09 o 
   8   5   3    54054.84    55740.81   1457.93 o 
   9   5   3      165.20      130.52     34.95 o 
  10   5   3       29.92        0.00     38.85 o 
  11   5   3      627.80      619.92     65.42 o 
  12   5   3    23594.15    21809.06    610.32 o 
  13   5   3     4717.14     4709.95    184.07 o 
  14   5   3     3145.55     2801.87    138.10 o 
  15   5   3        5.90        0.00     46.24 o 
  16   5   3     4932.66     4914.11    255.69 o 
  17   5   3      529.70      539.55    105.97 o 
  18   5   3      365.37      241.17     79.09 o 
 -20   6   3        0.11        0.00     74.22 o 
 -19   6   3        3.08       62.74     79.40 o 
 -18   6   3     1495.37     1354.74    132.58 o 
 -17   6   3     4433.52     4621.24    234.08 o 
 -16   6   3     2181.28     1810.06    164.85 o 
 -15   6   3     3329.71     3439.64    185.57 o 
 -14   6   3     1226.28     1101.58    108.63 o 
 -13   6   3    18192.28    17758.96    525.29 o 
 -12   6   3     5227.59     4790.52    180.89 o 
 -11   6   3    10842.45    11558.13    350.50 o 
 -10   6   3     8033.96     7501.11    239.04 o 
  -9   6   3     3753.40     4214.79    139.00 o 
  -8   6   3       14.04       69.81     14.37 o 
  -7   6   3      355.53      399.66     58.34 o 
  -6   6   3      124.45      180.13    106.79 o 
  -5   6   3     2350.11     2477.71    133.28 o 
  -4   6   3     9780.60     8823.43    390.08 o 
  -3   6   3    99675.85    90678.19   3620.54 o 
  -2   6   3     1741.31     1998.47     89.65 o 
  -1   6   3     3378.50     4162.69    154.58 o 
   0   6   3    36555.13    33943.62   1021.23 o 
   1   6   3    54323.40    48316.55   1572.10 o 
   2   6   3      999.83      859.07     62.21 o 
   3   6   3     5714.18     4609.85    284.27 o 
   4   6   3       12.59        0.00     28.88 o 
   5   6   3      715.90      507.45     45.31 o 
   6   6   3     1275.34     1235.82     94.41 o 
   7   6   3      729.00      795.95     71.29 o 
   8   6   3      533.12      492.38     51.46 o 
   9   6   3    11047.28    11820.08    344.66 o 
  10   6   3     8680.73     9137.89    322.94 o 
  11   6   3     6447.67     6613.71    256.36 o 
  12   6   3     1065.09     1067.51     96.86 o 
  13   6   3    16414.58    15460.71    579.70 o 
  14   6   3      606.78      724.77     87.12 o 
  15   6   3     1727.44     1605.95    121.37 o 
  16   6   3     1390.11     1427.59    154.32 o 
  17   6   3      101.27      133.48     83.39 o 
  18   6   3       70.49      219.51     83.39 o 
 -20   7   3     1742.96     2045.14    160.83 o 
 -19   7   3    15240.58    13925.19    523.71 o 
 -18   7   3      206.07      233.43     88.28 o 
 -17   7   3     1430.49     1248.83    124.82 o 
 -16   7   3      198.84       74.85     74.22 o 
 -15   7   3    15029.58    14614.68    515.96 o 
 -14   7   3       25.95       88.80     62.85 o 
 -13   7   3     1372.91     1235.69     92.63 o 
 -12   7   3      576.18      528.93     66.24 o 
 -11   7   3     6021.55     5923.33    204.36 o 
 -10   7   3    11333.57    11030.87    331.09 o 
  -9   7   3    12706.78    13011.10    535.31 o 
  -8   7   3        8.18       66.74     93.44 o 
  -7   7   3    37416.01    35905.02   1365.24 o 
  -6   7   3    25892.33    26458.95   1019.36 o 
  -5   7   3     1094.38     1685.49    140.16 o 
  -4   7   3     6347.52     6486.86    274.10 o 
  -3   7   3      609.91      949.30     60.25 o 
  -2   7   3     2455.73     2627.43    110.45 o 
  -1   7   3     5337.01     5052.98    303.46 o 
   0   7   3    41183.83    41124.84   1227.56 o 
   1   7   3    21778.43    22292.12    584.57 o 
   2   7   3       12.46       62.93     31.56 o 
   3   7   3   288239.59   269843.94   8068.13 o 
   4   7   3      361.06      398.96     59.43 o 
   5   7   3   152153.55   158882.39   4676.57 o 
   6   7   3      923.53     1028.58     64.24 o 
   7   7   3   163101.80   170950.77   4402.97 o 
   8   7   3        3.38       69.17     36.25 o 
   9   7   3     6691.14     6172.36    203.30 o 
  10   7   3     5736.48     5272.51    317.75 o 
  11   7   3     2229.76     1915.43    146.07 o 
  12   7   3      136.09      187.90     63.93 o 
  13   7   3      769.21      767.48     86.36 o 
  14   7   3       67.16       78.83     54.25 o 
  15   7   3     1237.76      954.79     99.59 o 
  16   7   3     2040.67     1816.29    157.09 o 
  17   7   3      517.60      820.75    125.08 o 
  18   7   3     1290.07     1422.55    157.15 o 
 -19   8   3      769.53      800.85    123.62 o 
 -18   8   3      199.87        0.00    126.82 o 
 -17   8   3     1464.43     1071.12    117.04 o 
 -16   8   3    30903.95    27448.24    895.71 o 
 -15   8   3      527.94      496.43     98.13 o 
 -14   8   3    51252.17    46327.71   1433.95 o 
 -13   8   3     5438.13     5014.07    344.09 o 
 -12   8   3    20353.04    18749.37    694.14 o 
 -11   8   3     2328.38     2069.08    120.28 o 
 -10   8   3      396.12      248.78     68.68 o 
  -9   8   3      799.89      843.32     86.36 o 
  -8   8   3    15072.45    15622.04    631.69 o 
  -7   8   3      501.95      526.86     66.74 o 
  -6   8   3    10108.46    11174.12    352.95 o 
  -5   8   3     2942.21     3024.54    118.78 o 
  -4   8   3    95819.65    96647.49   2847.36 o 
  -3   8   3      600.62      585.34     53.95 o 
  -2   8   3   219063.62   227630.44   6669.02 o 
  -1   8   3    18850.96    19568.82    607.13 o 
   0   8   3   730980.00   646794.12  24333.50 o 
   1   8   3     5260.19     4480.72    297.88 o 
   2   8   3     7884.77    10619.03   1039.94 o 
   3   8   3    34711.70    33463.09   1032.22 o 
   4   8   3     3238.35     3358.26    161.76 o 
   5   8   3    15349.80    15655.30    507.92 o 
   6   8   3    16615.68    17099.12    726.77 o 
   7   8   3    11289.12    11405.69    336.71 o 
   8   8   3     6167.24     6271.01    209.20 o 
   9   8   3      196.04      370.75     65.51 o 
  10   8   3    76288.13    77812.16   2281.29 o 
  11   8   3     1175.54     1235.08    111.78 o 
  12   8   3    16489.99    16561.64    545.92 o 
  13   8   3     3074.61     2838.57    158.79 o 
  14   8   3     6893.15     6818.17    273.96 o 
  15   8   3      164.89      169.79     66.48 o 
  16   8   3      331.97      469.15    286.99 o 
  17   8   3       51.00       64.39     79.81 o 
 -19   9   3     4192.64     3952.54    367.08 o 
 -18   9   3      715.79      766.71    132.14 o 
 -17   9   3       46.54      118.13     92.98 o 
 -16   9   3      314.60      437.68    146.83 o 
 -15   9   3     1663.83     1538.08    146.07 o 
 -14   9   3      707.93      695.14    103.83 o 
 -13   9   3     1162.71     1335.32    110.93 o 
 -12   9   3     6268.67     6761.13    322.54 o 
 -11   9   3      242.00      274.38    140.16 o 
 -10   9   3     9007.39     8616.35    393.77 o 
  -9   9   3     3520.54     3460.32    198.85 o 
  -8   9   3     9539.00     9382.27    407.32 o 
  -7   9   3    11497.23    11362.77    477.83 o 
  -6   9   3    18985.06    17840.78    555.21 o 
  -5   9   3     1108.28     1313.87    111.47 o 
  -4   9   3    13786.12    12747.49    405.06 o 
  -3   9   3     1396.92     1430.45    153.51 o 
  -2   9   3     3470.04     4141.00    157.00 o 
  -1   9   3    25723.09    26073.09    797.93 o 
   0   9   3      589.59      629.90     55.34 o 
   1   9   3      620.30      802.98    104.32 o 
   2   9   3    20398.98    19977.44   1027.65 o 
   3   9   3    30139.74    29206.03    896.16 o 
   4   9   3    25519.80    23553.64    736.61 o 
   5   9   3    68201.06    70360.52   2099.39 o 
   6   9   3    19508.23    19568.76    657.60 o 
   7   9   3    35492.68    37612.22   1007.45 o 
   8   9   3     9302.46     9121.96    281.79 o 
   9   9   3      100.36      112.53     48.17 o 
  10   9   3    11168.90    11158.82    382.40 o 
  11   9   3      900.29      876.10     89.68 o 
  12   9   3      279.51      163.08     62.85 o 
  13   9   3        0.46       66.74     54.94 o 
  14   9   3      307.38      118.08     63.93 o 
  15   9   3      683.72      501.77    102.54 o 
  16   9   3      667.67      996.45    128.14 o 
  17   9   3        0.29       12.56    100.11 o 
 -18  10   3      108.06       40.04     94.39 o 
 -17  10   3      341.74      217.39     98.77 o 
 -16  10   3      189.23      129.27     89.30 o 
 -15  10   3       10.61        0.00    120.13 o 
 -14  10   3    10314.65     9667.05    894.34 o 
 -13  10   3     6539.40     6203.12    423.84 o 
 -12  10   3        6.94        0.00     43.93 o 
 -11  10   3       79.89      100.11     80.09 o 
 -10  10   3      698.95      626.89     88.85 o 
  -9  10   3     1444.50     1504.41    121.00 o 
  -8  10   3     1576.36     1460.08    120.13 o 
  -7  10   3      334.44      451.13     68.68 o 
  -6  10   3      190.78      222.72     58.34 o 
  -5  10   3     8394.04     8221.21    276.21 o 
  -4  10   3      563.22      654.86     50.94 o 
  -3  10   3    54268.35    52611.01   1821.59 o 
  -2  10   3    38928.05    39242.60   1184.20 o 
  -1  10   3     7475.11     6863.91    243.58 o 
   0  10   3     9444.71     9970.18    336.25 o 
   1  10   3    29093.22    26648.80    894.85 o 
   2  10   3     7438.91     7243.52    329.27 o 
   3  10   3     4771.16     4285.57    177.33 o 
   4  10   3     8187.18     7816.68    398.29 o 
   5  10   3    12186.19    11639.54    400.32 o 
   6  10   3     1190.96     1100.00     88.28 o 
   7  10   3     3916.60     4163.29    239.44 o 
   8  10   3      903.63     1127.53     82.73 o 
   9  10   3     2593.89     2736.97    119.58 o 
  10  10   3     4307.53     4170.17    184.64 o 
  11  10   3       55.40      106.03     65.89 o 
  12  10   3     2737.67     2810.73    306.97 o 
  13  10   3     4792.41     4533.83    210.01 o 
  14  10   3       89.57       73.42    100.11 o 
  15  10   3     3901.40     3983.69    248.92 o 
  16  10   3     1799.93     1697.61    163.36 o 
  17  10   3      581.83      530.32    112.09 o 
 -18  11   3     1085.53      891.66    140.64 o 
 -17  11   3      284.98       91.33     89.30 o 
 -16  11   3      499.95      443.42    102.54 o 
 -15  11   3     1181.43      945.87    121.62 o 
 -14  11   3      219.23      206.90     84.95 o 
 -13  11   3    14459.52    13613.77    474.07 o 
 -12  11   3      190.58      152.67    100.11 o 
 -11  11   3     6708.71     7108.02    339.79 o 
 -10  11   3     3365.05     3241.28    192.22 o 
  -9  11   3     1467.49     1334.38    286.99 o 
  -8  11   3     1176.27     1344.85    121.00 o 
  -7  11   3      128.54      341.45    106.79 o 
  -6  11   3    18956.21    19202.17    769.69 o 
  -5  11   3    17099.54    16628.16    676.70 o 
  -4  11   3     1431.11     1612.37     90.59 o 
  -3  11   3     1619.78     1295.27    119.67 o 
  -2  11   3     8700.45     8834.66    304.75 o 
  -1  11   3    16971.62    18430.20    582.06 o 
   0  11   3      642.83      608.45     74.20 o 
   1  11   3     5689.58     5579.36    212.54 o 
   2  11   3     3372.44     3643.35    158.80 o 
   3  11   3    58702.82    56784.12   1695.14 o 
   4  11   3      324.11      455.18     59.62 o 
   5  11   3   332007.34   318454.44   7970.19 o 
   6  11   3      539.44      622.97     77.62 o 
   7  11   3    26039.00    28613.67    902.21 o 
   8  11   3     1575.59     1632.47    101.34 o 
   9  11   3    18067.29    17240.86    525.98 o 
  10  11   3     3202.45     3101.02    157.28 o 
  11  11   3      275.33      421.53     70.12 o 
  12  11   3     3263.10     3318.27    171.64 o 
  13  11   3     4356.58     3751.21    387.10 o 
  14  11   3        6.59       40.04     75.51 o 
  15  11   3       54.44        0.00     73.76 o 
  16  11   3       10.11       69.55     89.30 o 
 -17  12   3       43.65        0.00     93.44 o 
 -16  12   3      325.71      330.07    102.54 o 
 -15  12   3     4580.44     4073.59    286.99 o 
 -14  12   3    16398.15    15905.86    767.53 o 
 -13  12   3     2148.03     2252.87    140.34 o 
 -12  12   3     5422.27     5351.98    282.24 o 
 -11  12   3     4452.97     4220.27    240.54 o 
 -10  12   3     1413.51     1551.73    128.14 o 
  -9  12   3      972.42     1095.51    108.62 o 
  -8  12   3     1940.02     2184.06    150.45 o 
  -7  12   3     1690.31     1820.22    140.68 o 
  -6  12   3    15338.59    16226.99    670.31 o 
  -5  12   3        2.43       80.09    100.11 o 
  -4  12   3      500.12      609.02    160.18 o 
  -3  12   3     1276.92     1471.17    211.47 o 
  -2  12   3   168797.08   169044.47   4964.20 o 
  -1  12   3     5635.57     5940.58    223.05 o 
   0  12   3    24631.88    26432.28    819.92 o 
   1  12   3      125.28      142.08     46.22 o 
   2  12   3    23443.26    22778.57    819.52 o 
   3  12   3     1232.18     1221.10    105.34 o 
   4  12   3    22456.62    21477.40    686.72 o 
   5  12   3     9959.65     9506.72    342.17 o 
   6  12   3      471.85      653.16     76.02 o 
   7  12   3      957.20     1138.02     93.54 o 
   8  12   3     7113.14     6768.88    237.89 o 
   9  12   3      748.24      672.53     67.70 o 
  10  12   3    11949.70    12494.26    380.64 o 
  11  12   3     4010.57     4301.01    197.09 o 
  12  12   3    22369.25    23765.03    947.71 o 
  13  12   3     1098.59     1114.62    141.58 o 
  14  12   3      389.41      375.02     98.77 o 
  15  12   3       67.77       36.90     79.81 o 
 -17  13   3      322.30      136.15     92.98 o 
 -16  13   3      262.47       75.17     89.30 o 
 -15  13   3      345.90      168.61     89.30 o 
 -14  13   3     1000.27     1048.10    127.16 o 
 -13  13   3      520.50      461.85     80.57 o 
 -12  13   3     1722.98     1601.19    147.51 o 
 -11  13   3      477.26      499.18     98.77 o 
 -10  13   3      703.79      593.30    120.13 o 
  -9  13   3     2061.10     2247.49    162.93 o 
  -8  13   3    18923.28    18225.41    747.19 o 
  -7  13   3        8.96      115.69     93.44 o 
  -6  13   3    20300.82    21768.97    875.55 o 
  -5  13   3     3914.77     4251.93    387.10 o 
  -4  13   3       37.12       27.91     46.36 o 
  -3  13   3       44.81       42.47     46.36 o 
  -2  13   3       62.08      132.27     50.05 o 
  -1  13   3     1981.18     2104.32    112.41 o 
   0  13   3     2857.48     2989.53    140.97 o 
   1  13   3      241.52      314.90     80.52 o 
   2  13   3    18864.23    18334.39    734.52 o 
   3  13   3     3983.71     3718.98    297.67 o 
   4  13   3     5980.68     6510.61    257.72 o 
   5  13   3     3640.40     3828.85    179.96 o 
   6  13   3     1085.66     1243.40    252.17 o 
   7  13   3      935.68      964.30    109.82 o 
   8  13   3      758.65      713.55     82.85 o 
   9  13   3     1010.00      910.56    101.36 o 
  10  13   3    13890.34    13525.63    410.39 o 
  11  13   3     2920.90     3047.84    212.21 o 
  12  13   3     1034.16      905.02    131.13 o 
  13  13   3      256.02      313.68     94.39 o 
  14  13   3     1163.83     1157.98    136.62 o 
  15  13   3       75.06       75.17     89.30 o 
 -16  14   3     1836.82     1304.25    150.14 o 
 -15  14   3     8590.50     8376.25    473.86 o 
 -14  14   3     1179.05     1300.27    115.79 o 
 -13  14   3    21349.65    19482.21    820.36 o 
 -12  14   3     5957.93     5641.55    400.45 o 
 -11  14   3     6981.75     6942.64    346.37 o 
 -10  14   3     1452.19     1366.75    130.86 o 
  -9  14   3       75.79       48.05     66.64 o 
  -8  14   3     1801.45     1952.04    153.51 o 
  -7  14   3    13467.04    13119.38    567.64 o 
  -6  14   3     1317.88     1392.19    125.29 o 
  -5  14   3     9006.62     9386.84    426.18 o 
  -4  14   3      105.65      241.05    160.18 o 
  -3  14   3    23924.96    24675.88    994.24 o 
  -2  14   3     9884.69    10298.49    356.11 o 
  -1  14   3    48300.84    50713.70   1536.31 o 
   0  14   3     7079.33     7721.29    286.94 o 
   1  14   3     2307.82     3198.83    304.06 o 
   2  14   3      136.15      181.71     50.31 o 
   3  14   3     3309.86     3026.08    153.09 o 
   4  14   3       47.76       35.47     45.13 o 
   5  14   3     6453.09     6398.35    293.66 o 
   6  14   3      252.93      262.00     53.75 o 
   7  14   3     2266.53     2574.62    210.01 o 
   8  14   3     1190.35     1251.96     91.52 o 
   9  14   3      542.66      511.16     98.77 o 
  10  14   3      156.04      199.76     75.62 o 
  11  14   3    29870.36    28467.86   1915.48 o 
  12  14   3      438.37      518.04    112.09 o 
  13  14   3     1413.56     1420.66    155.52 o 
  14  14   3       35.07        0.00     80.09 o 
 -15  15   3     1614.07     1440.88    146.07 o 
 -14  15   3      102.14       97.63     82.79 o 
 -13  15   3      573.97      700.94    125.08 o 
 -12  15   3      642.32      472.49    105.80 o 
 -11  15   3      989.10     1126.22    128.14 o 
 -10  15   3     5151.52     5189.13    285.36 o 
  -9  15   3     3714.29     3977.02    260.29 o 
  -8  15   3     4445.77     4855.32    275.69 o 
  -7  15   3     2619.69     3067.25    520.58 o 
  -6  15   3     8851.72     9376.75    435.88 o 
  -5  15   3      313.45      455.75    140.16 o 
  -4  15   3      623.42      792.27    246.94 o 
  -3  15   3       71.99       64.69     48.79 o 
  -2  15   3      448.00      499.87    160.18 o 
  -1  15   3     1854.06     1727.63    133.95 o 
   0  15   3     1625.94     1701.23    107.70 o 
   1  15   3        4.14      236.25    109.17 o 
   2  15   3       34.05       55.50     43.25 o 
   3  15   3    23177.88    22420.21    753.11 o 
   4  15   3      767.92      940.40     96.11 o 
   5  15   3    23189.55    24111.13    780.75 o 
   6  15   3     1290.62     1482.44    100.06 o 
   7  15   3    22716.67    23385.30    677.36 o 
   8  15   3      558.27      477.21     87.31 o 
   9  15   3     1367.38     1271.92    146.83 o 
  10  15   3      605.05      566.98     88.58 o 
  11  15   3     2292.43     2161.20    183.87 o 
  12  15   3     2019.13     2112.23    183.87 o 
  13  15   3      625.23      492.82    117.70 o 
 -14  16   3      647.43      516.65    102.90 o 
 -13  16   3    11410.12    10382.94    497.01 o 
 -12  16   3        4.08        0.00     83.39 o 
 -11  16   3     1811.29     1700.30    162.93 o 
 -10  16   3       28.93        0.00     73.76 o 
  -9  16   3      676.40      639.47    160.18 o 
  -8  16   3     3828.59     4114.91    246.56 o 
  -7  16   3    10661.00    10703.44    487.29 o 
  -6  16   3      135.85      263.40     78.83 o 
  -5  16   3     7220.43     7333.58    607.35 o 
  -4  16   3    11321.48    11222.26    512.57 o 
  -3  16   3     3972.60     4675.38    264.21 o 
  -2  16   3       11.90      241.60     82.27 o 
  -1  16   3    28163.12    29907.19   1199.49 o 
   0  16   3    14983.55    15126.76    509.96 o 
   1  16   3       48.73       81.42     65.76 o 
   2  16   3        8.57       73.57     48.41 o 
   3  16   3     2148.18     2213.45    156.75 o 
   4  16   3      212.25      270.05     61.53 o 
   5  16   3      274.94      389.66     64.48 o 
   6  16   3       41.40       62.22     53.01 o 
   7  16   3     1397.55     1763.89    143.83 o 
   8  16   3       38.54       53.56     65.91 o 
   9  16   3     3116.59     2637.52    212.21 o 
  10  16   3     3481.26     3373.98    240.55 o 
  11  16   3     8247.16     8589.30    580.65 o 
  12  16   3      229.18      418.25    108.62 o 
 -13  17   3      602.16      593.84    121.00 o 
 -12  17   3        1.42       42.86     89.30 o 
 -11  17   3        3.88       27.40     86.36 o 
 -10  17   3    42735.95    41938.79   1644.20 o 
  -9  17   3     2373.53     2614.39    204.77 o 
  -8  17   3   113226.12   111855.31   4187.74 o 
  -7  17   3       17.06      248.28     88.85 o 
  -6  17   3    90116.87    90600.40   3429.18 o 
  -5  17   3     1758.75     1956.17    427.15 o 
  -4  17   3     7233.94     7481.60    370.35 o 
  -3  17   3     2001.88     2343.45    347.06 o 
  -2  17   3     8172.46     7991.18    392.58 o 
  -1  17   3      746.74      844.94    180.20 o 
   0  17   3        1.77       26.70     58.34 o 
   1  17   3     2808.65     2856.56    154.97 o 
   2  17   3     3236.11     3162.65    170.23 o 
   3  17   3      453.11      488.06     89.47 o 
   4  17   3      256.73      335.92     64.78 o 
   5  17   3     3085.29     3370.44    163.00 o 
   6  17   3     6551.70     6311.96    298.42 o 
   7  17   3       24.01        1.21     75.05 o 
   8  17   3     1418.23     1747.83    149.97 o 
   9  17   3       14.52        0.00     93.44 o 
  10  17   3     3904.77     3699.86    293.66 o 
  11  17   3     4329.19     4289.38    267.89 o 
 -11  18   3     9343.58     8768.94    634.04 o 
 -10  18   3     1966.92     1831.16    172.72 o 
  -9  18   3     7065.73     7245.82    480.54 o 
  -8  18   3      290.36      322.18     98.77 o 
  -7  18   3     4678.88     5225.48    373.75 o 
  -6  18   3     3655.36     3617.89    229.64 o 
  -5  18   3      106.06      627.63    180.20 o 
  -4  18   3     2899.68     3291.01    222.13 o 
  -3  18   3    53041.86    51699.81   2010.57 o 
  -2  18   3     9727.50    10295.43    493.12 o 
  -1  18   3    34262.35    33484.04   1621.82 o 
   0  18   3     1842.10     2162.85    220.25 o 
   1  18   3    13100.37    13215.31    614.02 o 
   2  18   3     3719.88     3648.51    201.81 o 
   3  18   3     1468.05     1477.94    129.09 o 
   4  18   3     1377.84     1492.29    125.73 o 
   5  18   3     1326.31     1446.96    143.83 o 
   6  18   3     1702.43     1518.63    156.59 o 
   7  18   3     3128.91     3359.67    307.36 o 
   8  18   3      350.71      185.66    233.60 o 
   9  18   3     2530.88     2386.79    207.65 o 
 -10  19   3      245.54      430.74    115.46 o 
  -9  19   3      252.78      224.60    133.48 o 
  -8  19   3     2957.24     3505.74    280.31 o 
  -7  19   3       22.16      165.64     98.77 o 
  -6  19   3      157.44      378.91     94.22 o 
  -5  19   3     2863.95     2831.13    214.26 o 
  -4  19   3      685.66      710.67    153.51 o 
  -3  19   3      558.92      453.84     95.51 o 
  -2  19   3     1044.38      864.53    116.69 o 
  -1  19   3      289.17      313.83     90.95 o 
   0  19   3      497.77      556.05     90.22 o 
   1  19   3      100.03      122.79     84.32 o 
   2  19   3      260.85      211.38     71.77 o 
   3  19   3     3080.50     3069.82    188.78 o 
   4  19   3      813.23      900.30    129.48 o 
   5  19   3     9195.61     9552.14    412.07 o 
   6  19   3     1576.71     1828.10    163.84 o 
   7  19   3      873.86     1118.54    135.99 o 
   8  19   3     1598.44     1625.25    183.87 o 
  -8  20   3      281.17      195.37     92.72 o 
  -7  20   3        3.64        0.00     68.68 o 
  -6  20   3     1385.10     1260.59    147.54 o 
  -5  20   3      330.77      212.36     92.72 o 
  -4  20   3       15.87       66.04     80.71 o 
  -3  20   3    27868.83    29795.56   1218.68 o 
  -2  20   3     5831.48     6077.88    293.13 o 
  -1  20   3      715.84      802.97    110.20 o 
   0  20   3     2046.06     2093.00    159.71 o 
   1  20   3    11547.13    12121.72    723.28 o 
   2  20   3      356.68      326.21     99.30 o 
   3  20   3       14.32       37.62     98.77 o 
   4  20   3     2895.83     2904.87    271.77 o 
   5  20   3     4238.80     4706.14    260.11 o 
   6  20   3       36.72       39.53     87.97 o 
  -4  21   3     1071.19     1062.38    123.34 o 
  -3  21   3     2101.15     2283.19    169.32 o 
  -2  21   3      356.72      278.98     82.80 o 
  -1  21   3      432.60      331.59     89.65 o 
   0  21   3        1.83        0.00     54.82 o 
   1  21   3        0.14        0.00     79.81 o 
   2  21   3      147.12      120.13    112.09 o 
 -21   0   4      765.94      880.99    226.92 o 
 -20   0   4     2123.84     3483.90    373.75 o 
 -19   0   4      991.55      880.99    200.22 o 
 -18   0   4     6191.23     6460.57    520.58 o 
 -17   0   4     1085.76      827.59    186.88 o 
 -16   0   4     1741.33     1361.53    213.57 o 
 -15   0   4     2532.35     2028.48    273.64 o 
 -14   0   4      652.32     1802.02    240.27 o 
 -13   0   4     4279.32     3940.13    178.25 o 
 -12   0   4    14647.43    15535.66    698.05 o 
 -11   0   4      981.09      925.36     74.44 o 
 -10   0   4      340.35     1161.30    160.18 o 
  -9   0   4    20455.44    20803.48    854.16 o 
  -8   0   4    55293.20    58969.48   1807.90 o 
  -7   0   4      190.40      313.90     92.86 o 
  -6   0   4     6954.57     7275.71    286.52 o 
  -5   0   4    14411.36    15943.33    857.06 o 
  -4   0   4   363490.12   354517.31  17059.12 o 
  -3   0   4     5140.65     4613.61    207.41 o 
  -2   0   4  2454936.25  1334829.38  75764.91 o 
  -1   0   4     1069.55     1364.47     80.71 o 
   0   0   4   895030.56   852463.00  58085.08 o 
   1   0   4    52377.91    52892.80   1963.92 o 
   2   0   4   237370.53   247936.19   9107.81 o 
   3   0   4     2126.50     2601.38    104.62 o 
   4   0   4    23288.49    22859.79    712.65 o 
   5   0   4    33942.31    34314.61   1060.44 o 
   6   0   4       92.60      133.96     34.72 o 
   7   0   4       43.92       72.67     41.69 o 
   8   0   4    21254.65    19726.61    762.96 o 
   9   0   4      648.67      705.87     89.30 o 
  10   0   4    10391.83    11066.84   1414.92 o 
  11   0   4     6728.94     6928.72    334.18 o 
  12   0   4     1075.99     1199.94    127.16 o 
  13   0   4     1442.99     1303.14    136.62 o 
  14   0   4    11770.64    12186.07    537.01 o 
  15   0   4        8.86        2.67    120.13 o 
  16   0   4     3399.93     3910.22    249.99 o 
  17   0   4     5267.28     5711.26    520.58 o 
  18   0   4      322.07      799.73    173.53 o 
 -21   1   4     1927.28     1756.88    188.77 o 
 -20   1   4      682.15      810.10    146.07 o 
 -19   1   4      929.10      780.41    140.64 o 
 -18   1   4      967.91      788.93    132.14 o 
 -17   1   4     1188.42     1521.06    164.97 o 
 -16   1   4       13.83       83.44     64.56 o 
 -15   1   4     1661.46     1490.47    119.56 o 
 -14   1   4     2144.44     2285.21    112.18 o 
 -13   1   4     3360.57     3975.49    154.21 o 
 -12   1   4     1395.53     1543.43     70.72 o 
 -11   1   4      954.62     1089.55     64.67 o 
 -10   1   4     4591.50     4497.74    155.21 o 
  -9   1   4   136945.09   141618.42   3035.92 o 
  -8   1   4    12664.37    11436.36    269.46 o 
  -7   1   4    60228.19    67135.38   1447.23 o 
  -6   1   4     5580.72     4984.23    127.31 o 
  -5   1   4    70783.37    70913.46   2021.68 o 
  -4   1   4     8404.39     9014.11    229.71 o 
  -3   1   4    35246.70    31924.33   1421.88 o 
  -2   1   4    72854.19    70725.69   2065.33 o 
  -1   1   4    37127.37    34843.84    918.96 o 
   0   1   4    74883.66    74706.65   1944.78 o 
   1   1   4    49207.56    46405.70   1222.17 o 
   2   1   4      319.93      632.36     42.13 o 
   3   1   4    36755.93    42505.46   1008.98 o 
   4   1   4    32036.46    33337.06    726.86 o 
   5   1   4   102426.54   102864.88   2201.19 o 
   6   1   4     1758.49     1623.00     72.81 o 
   7   1   4        3.82      187.83     48.17 o 
   8   1   4    20455.66    19038.08    526.12 o 
   9   1   4     8877.14     8315.81    261.53 o 
  10   1   4     8314.14     8066.17    287.07 o 
  11   1   4     1178.48     1475.27    157.99 o 
  12   1   4        2.25        0.00     42.43 o 
  13   1   4     4271.48     4163.71    174.56 o 
  14   1   4      563.88      459.79     68.88 o 
  15   1   4     1290.04     1226.43     95.91 o 
  16   1   4      267.51      368.28     72.20 o 
  17   1   4     7185.97     7919.24    281.59 o 
  18   1   4     1712.45     2062.38    130.75 o 
 -21   2   4       33.42      280.31    122.70 o 
 -20   2   4      328.30      241.34    117.70 o 
 -19   2   4       41.51      185.14    166.85 o 
 -18   2   4     1052.52     1081.21    151.02 o 
 -17   2   4       20.20      159.15     70.72 o 
 -16   2   4     2867.38     2437.82    218.25 o 
 -15   2   4    10069.41    10173.77    680.14 o 
 -14   2   4     3348.80     2897.81    156.83 o 
 -13   2   4     6493.67     6522.58    183.07 o 
 -12   2   4     7760.70     7555.41    207.90 o 
 -11   2   4      313.06      327.55     39.72 o 
 -10   2   4     4821.54     4721.08    134.20 o 
  -9   2   4      185.73      456.57     54.31 o 
  -8   2   4     8445.50     8972.40    216.51 o 
  -7   2   4    16417.68    16418.20    406.92 o 
  -6   2   4      379.83      470.44     28.37 o 
  -5   2   4    51033.67    47950.12   1124.41 o 
  -4   2   4     1125.46     1103.25     82.85 o 
  -3   2   4    51364.75    45041.25   1181.92 o 
  -2   2   4     1205.41     1234.02     84.57 o 
  -1   2   4    19669.35    16944.05    551.02 o 
   0   2   4    11272.70    11189.60    313.91 o 
   1   2   4    34726.45    31024.70    878.56 o 
   2   2   4     4825.01     4836.61    150.41 o 
   3   2   4    38024.39    35611.71    846.74 o 
   4   2   4    20762.34    20719.24    505.32 o 
   5   2   4      281.84      572.15    105.44 o 
   6   2   4       44.49       66.74     28.03 o 
   7   2   4       38.52       42.15     28.90 o 
   8   2   4     3468.58     3293.99    128.11 o 
   9   2   4     2314.45     2707.23    157.99 o 
  10   2   4     1201.63     1077.96     81.61 o 
  11   2   4    34045.73    32935.34   2204.10 o 
  12   2   4       10.54        0.00     44.11 o 
  13   2   4     1437.02     1779.01    108.96 o 
  14   2   4      168.27      166.45     54.17 o 
  15   2   4     3674.55     3639.36    189.38 o 
  16   2   4       36.15       46.45     59.10 o 
  17   2   4      879.57      913.74     94.72 o 
  18   2   4      204.94      257.65     69.36 o 
 -21   3   4     2763.63     3015.62    248.92 o 
 -20   3   4      167.45      133.48    117.70 o 
 -19   3   4     4412.18     3943.07    293.66 o 
 -18   3   4      861.38      817.79    112.43 o 
 -17   3   4        9.79        0.00     60.69 o 
 -16   3   4        0.61        0.00     68.50 o 
 -15   3   4     4017.80     4302.15    340.73 o 
 -14   3   4     3228.43     3268.06    170.35 o 
 -13   3   4     1655.25     1772.76    133.74 o 
 -12   3   4     4084.05     4677.65    157.12 o 
 -11   3   4    19535.62    20479.81    467.42 o 
 -10   3   4     1917.88     2505.59    179.50 o 
  -9   3   4    31237.57    33747.66    741.00 o 
  -8   3   4    57197.86    59436.74   1283.09 o 
  -7   3   4   175761.75   180628.34   3825.64 o 
  -6   3   4     1112.44     1680.07    146.65 o 
  -5   3   4    12556.11    14179.99    672.34 o 
  -4   3   4    13447.97    12378.14    307.84 o 
  -3   3   4      340.20      337.14     26.97 o 
  -2   3   4     6478.32     6613.71    195.64 o 
  -1   3   4    35377.16    33517.97   1387.20 o 
   0   3   4      785.12      771.76     43.70 o 
   1   3   4    21799.36    21668.02    589.15 o 
   2   3   4     3279.87     3091.05    109.36 o 
   3   3   4    84389.82    83657.20   1964.39 o 
   4   3   4    88038.68    85144.69   2364.01 o 
   5   3   4    32093.38    34615.00   1140.58 o 
   6   3   4       14.85       61.54     29.32 o 
   7   3   4    24602.35    24746.01    669.51 o 
   8   3   4     2658.80     2606.58    111.39 o 
   9   3   4     2125.50     2305.15    108.02 o 
  10   3   4     5327.13     5432.07    204.23 o 
  11   3   4    19524.90    19215.35   1144.44 o 
  12   3   4     1031.22     1164.33    129.96 o 
  13   3   4     1314.39     1166.60     89.92 o 
  14   3   4        2.25       20.16     47.36 o 
  15   3   4     4057.88     4438.12    187.74 o 
  16   3   4      206.99      172.19     65.75 o 
  17   3   4     3713.05     3601.26    171.60 o 
  18   3   4        3.66       57.06     65.75 o 
 -21   4   4       98.85      286.99    122.70 o 
 -20   4   4     2023.57     1791.60    197.54 o 
 -19   4   4      439.29      331.57    117.70 o 
 -18   4   4     3508.93     4064.35    278.39 o 
 -17   4   4      346.61       84.64     76.29 o 
 -16   4   4      305.66      204.67     77.07 o 
 -15   4   4      913.51      702.89     93.66 o 
 -14   4   4     1275.79     1434.11    109.88 o 
 -13   4   4     7086.39     6816.46    211.62 o 
 -12   4   4     8098.27     8444.22    246.97 o 
 -11   4   4     5611.50     5350.47    170.92 o 
 -10   4   4     2468.66     2775.27     87.53 o 
  -9   4   4       38.76       74.25     27.98 o 
  -8   4   4      863.56     1080.16     87.99 o 
  -7   4   4     8271.15     8688.25    268.73 o 
  -6   4   4    29764.38    29655.27   1182.38 o 
  -5   4   4     2034.07     2129.50    134.87 o 
  -4   4   4   198324.78   180651.30   5112.73 o 
  -3   4   4      234.02      459.24     67.80 o 
  -2   4   4    50011.71    50324.01   1325.70 o 
  -1   4   4     2817.60     2990.16    105.54 o 
   0   4   4   175985.59   163879.47   4484.55 o 
   1   4   4      833.06      965.73     53.81 o 
   2   4   4     5399.06     4734.63    177.64 o 
   3   4   4    15476.11    14900.44    445.06 o 
   4   4   4        2.30        9.29     26.60 o 
   5   4   4      366.22      546.74     90.55 o 
   6   4   4     4884.21     5146.60    221.57 o 
   7   4   4     5567.76     5871.55    224.88 o 
   8   4   4     1514.73     1550.14     91.84 o 
   9   4   4      114.88      157.04     51.08 o 
  10   4   4     2882.25     2990.03    132.98 o 
  11   4   4     8034.85     7526.92    256.25 o 
  12   4   4    14854.79    14828.59    553.34 o 
  13   4   4      407.31      383.68     64.87 o 
  14   4   4     6930.18     6815.87    574.14 o 
  15   4   4      887.08     1073.12     92.25 o 
  16   4   4      323.80      240.27     69.26 o 
  17   4   4     2080.90     2021.54    128.88 o 
  18   4   4     7321.80     7231.41    271.56 o 
 -20   5   4     8150.71     7515.93    428.76 o 
 -19   5   4       54.52       57.46     76.29 o 
 -18   5   4     1979.07     1979.52    170.83 o 
 -17   5   4       15.87       50.19     68.50 o 
 -16   5   4        5.40        0.00     60.69 o 
 -15   5   4     2620.67     2788.45    163.84 o 
 -14   5   4     5185.74     4935.56    238.33 o 
 -13   5   4      104.85       51.61     53.75 o 
 -12   5   4     2241.23     2529.75    120.89 o 
 -11   5   4     9275.34     9250.52    333.31 o 
 -10   5   4     3667.44     3277.22    140.85 o 
  -9   5   4     3074.04     3342.38    118.00 o 
  -8   5   4     2079.00     2099.08     96.86 o 
  -7   5   4    21835.11    20919.42    746.78 o 
  -6   5   4    14201.16    13841.27    524.05 o 
  -5   5   4    10898.12    11216.83    930.28 o 
  -4   5   4     7456.31     6890.30    233.13 o 
  -3   5   4     3794.38     3737.21    120.31 o 
  -2   5   4      804.72      797.28     67.43 o 
  -1   5   4       33.50      116.21     32.75 o 
   0   5   4      265.67      324.36     36.02 o 
   1   5   4     1028.84      977.75     61.08 o 
   2   5   4     4399.17     4260.26    163.79 o 
   3   5   4    51811.49    50238.94   2127.03 o 
   4   5   4    80912.45    84710.45   3144.31 o 
   5   5   4     1403.29     2078.82    202.30 o 
   6   5   4    25679.59    25644.79    694.44 o 
   7   5   4    16216.34    16344.94    459.61 o 
   8   5   4     2431.16     3024.26    143.36 o 
   9   5   4    13217.27    13436.89    652.41 o 
  10   5   4     9588.40    10223.90    427.68 o 
  11   5   4        2.93       37.12     52.84 o 
  12   5   4      329.97      209.68     62.21 o 
  13   5   4      997.52      730.43     87.12 o 
  14   5   4     3568.03     3485.62    245.00 o 
  15   5   4      752.58      803.10     96.12 o 
  16   5   4     7475.27     7239.15    296.71 o 
  17   5   4     1190.14      968.61    109.26 o 
  18   5   4     1856.29     1941.71    148.44 o 
 -20   6   4       25.75       42.22     80.57 o 
 -19   6   4      241.17      368.03     98.58 o 
 -18   6   4      119.27       22.81     76.29 o 
 -17   6   4     5202.48     5559.35    257.40 o 
 -16   6   4        4.80       17.65     73.53 o 
 -15   6   4    43064.08    39022.14   1222.88 o 
 -14   6   4     3050.47     2827.14    158.53 o 
 -13   6   4    60458.46    60915.71   1637.69 o 
 -12   6   4      294.76      325.02     55.30 o 
 -11   6   4     7653.17     8041.99    260.53 o 
 -10   6   4     3821.34     3705.17    142.68 o 
  -9   6   4    14564.46    14583.52    489.10 o 
  -8   6   4     1432.78     1525.88     91.35 o 
  -7   6   4      161.49      295.45    106.79 o 
  -6   6   4     7528.73     7669.87    332.93 o 
  -5   6   4      253.37      368.31     66.74 o 
  -4   6   4     8183.40     7917.63    257.74 o 
  -3   6   4     1340.37      940.30    152.41 o 
  -2   6   4     2612.30     2820.79    149.39 o 
  -1   6   4    59792.91    53171.13   1579.67 o 
   0   6   4     1251.09     1125.72     67.88 o 
   1   6   4       39.47      273.17     64.61 o 
   2   6   4     1303.02     1335.91     80.57 o 
   3   6   4    13575.77    13743.97    448.80 o 
   4   6   4     9644.80     9690.60    282.59 o 
   5   6   4    13205.09    13989.89    393.89 o 
   6   6   4    14373.95    14573.36    414.06 o 
   7   6   4     4087.82     4393.95    158.81 o 
   8   6   4      480.37      445.20     76.62 o 
   9   6   4    80956.57    83274.31   2419.70 o 
  10   6   4      784.18     1011.72     90.59 o 
  11   6   4    37982.50    38880.61   1567.52 o 
  12   6   4      488.80      451.43     76.29 o 
  13   6   4    14766.13    14722.65    500.12 o 
  14   6   4     2603.18     2259.14    158.08 o 
  15   6   4     1036.03     1189.42    147.54 o 
  16   6   4     1565.89     1517.81    155.08 o 
  17   6   4     1104.97     1096.53    122.24 o 
 -20   7   4     2468.04     2278.89    175.85 o 
 -19   7   4      341.06      282.43     93.66 o 
 -18   7   4     1413.12     1469.87    138.80 o 
 -17   7   4      215.93       68.08     85.26 o 
 -16   7   4      222.12      122.52     74.22 o 
 -15   7   4     2370.33     2398.67    178.39 o 
 -14   7   4     2652.67     2671.28    139.12 o 
 -13   7   4      109.75      109.24     57.29 o 
 -12   7   4       29.08        0.00     47.76 o 
 -11   7   4     1860.18     2035.30    103.80 o 
 -10   7   4    18966.96    19126.42    631.99 o 
  -9   7   4     7342.78     7330.14    332.93 o 
  -8   7   4    28216.52    29673.02   1147.87 o 
  -7   7   4     4055.10     4427.61    273.64 o 
  -6   7   4    15228.27    16633.12    667.09 o 
  -5   7   4    11913.19    12186.72    506.63 o 
  -4   7   4     2206.13     2795.40    687.44 o 
  -3   7   4     4372.53     4142.09    199.92 o 
  -2   7   4     5537.65     5245.15    194.73 o 
  -1   7   4      603.18      582.93     56.18 o 
   0   7   4    11532.00    10271.06    709.37 o 
   1   7   4      324.12      291.43     46.22 o 
   2   7   4     3043.92     2837.76    133.68 o 
   3   7   4    11280.75    10870.94    367.44 o 
   4   7   4    34867.27    36233.18   1111.53 o 
   5   7   4     4029.37     4580.06    158.89 o 
   6   7   4    49294.59    51940.80   1367.15 o 
   7   7   4     4034.39     4349.19    156.60 o 
   8   7   4      184.57       79.97     44.95 o 
   9   7   4     5331.85     5379.39    215.51 o 
  10   7   4      110.87       89.96     52.84 o 
  11   7   4     8236.36     8284.90    307.71 o 
  12   7   4      350.02      436.23     71.67 o 
  13   7   4      988.27      925.16     91.84 o 
  14   7   4     1054.69     1044.02    205.18 o 
  15   7   4      787.75      677.86    118.87 o 
  16   7   4     2003.76     1938.05    268.03 o 
  17   7   4      504.60      489.44    120.13 o 
 -19   8   4       22.38        0.00     76.29 o 
 -18   8   4      185.09      223.64     91.84 o 
 -17   8   4     1085.71     1208.50    120.12 o 
 -16   8   4      144.21       75.03     71.67 o 
 -15   8   4     7929.70     6908.50    285.21 o 
 -14   8   4      653.56      528.83     78.23 o 
 -13   8   4     5130.51     5193.08    224.78 o 
 -12   8   4       11.26       74.57     60.25 o 
 -11   8   4     1936.24     1907.55    114.80 o 
 -10   8   4     6692.63     7047.07    330.07 o 
  -9   8   4    11598.22    11490.76    490.70 o 
  -8   8   4     3069.67     3505.02    192.03 o 
  -7   8   4     2078.95     2101.34    146.83 o 
  -6   8   4    16850.77    16979.03    686.30 o 
  -5   8   4     7092.45     6802.86    231.46 o 
  -4   8   4     1175.74     1269.58     74.14 o 
  -3   8   4    11090.53    10028.76    574.77 o 
  -2   8   4    39147.83    36572.40   2778.57 o 
  -1   8   4    20039.05    16651.21    914.36 o 
   0   8   4      818.50     1201.16    113.31 o 
   1   8   4      253.30      255.87     35.86 o 
   2   8   4     4430.41     4439.44    212.10 o 
   3   8   4      294.33      345.19     51.20 o 
   4   8   4      524.29      436.65     59.62 o 
   5   8   4      679.24      804.59     73.96 o 
   6   8   4     8545.65     8555.38    263.09 o 
   7   8   4      260.91      230.80     50.90 o 
   8   8   4     2470.69     2340.36    122.82 o 
   9   8   4    11598.82    11611.29    395.26 o 
  10   8   4     3871.69     4154.35    187.42 o 
  11   8   4     6795.53     7060.03    418.16 o 
  12   8   4     1848.43     1785.46    127.86 o 
  13   8   4     4884.59     4486.67    210.01 o 
  14   8   4     2658.70     2372.75    250.93 o 
  15   8   4       26.07       58.42     60.69 o 
  16   8   4      551.29      478.95    105.80 o 
  17   8   4      244.28      235.42    102.54 o 
 -19   9   4      486.75      498.70    127.16 o 
 -18   9   4     5400.86     4573.80    282.69 o 
 -17   9   4      129.01       89.22     86.36 o 
 -16   9   4     2663.30     2279.25    206.90 o 
 -15   9   4      129.43       44.76     80.09 o 
 -14   9   4     4103.23     4026.85    319.89 o 
 -13   9   4      602.43      683.56    100.02 o 
 -12   9   4       32.71      100.31     61.75 o 
 -11   9   4      843.46      862.68    101.05 o 
 -10   9   4    64524.01    64842.11   2425.38 o 
  -9   9   4       53.24      123.47    133.48 o 
  -8   9   4    79544.82    79638.19   2979.83 o 
  -7   9   4      101.83      305.10    166.85 o 
  -6   9   4    31226.33    31771.96   1227.88 o 
  -5   9   4      176.28      223.85     44.77 o 
  -4   9   4     1327.07     1634.42     90.56 o 
  -3   9   4     2256.20     2110.62    150.64 o 
  -2   9   4      485.91      697.20     79.38 o 
  -1   9   4     5854.53     5329.62    268.85 o 
   0   9   4    20739.76    20608.98    650.86 o 
   1   9   4     1525.65     1519.32     94.81 o 
   2   9   4    37148.48    36046.98    934.50 o 
   3   9   4     1460.96     1759.83    104.97 o 
   4   9   4   102925.41   102004.91   3032.82 o 
   5   9   4     2974.23     2996.35    150.65 o 
   6   9   4   167464.97   175862.17   5086.38 o 
   7   9   4      620.53      838.55     65.02 o 
   8   9   4      313.88      660.43    260.29 o 
   9   9   4     3799.60     3679.96    169.55 o 
  10   9   4      287.88      301.71     83.05 o 
  11   9   4    12387.03    12210.80    423.46 o 
  12   9   4     1309.27     1322.96    141.23 o 
  13   9   4      725.35      721.43     88.28 o 
  14   9   4     2822.46     2300.76    177.33 o 
  15   9   4        0.07       50.04     60.69 o 
  16   9   4     5426.53     5621.67    313.56 o 
 -18  10   4        0.80       82.20     86.36 o 
 -17  10   4     3083.81     2743.41    202.77 o 
 -16  10   4      430.31      193.90     89.30 o 
 -15  10   4    24975.69    24956.04    969.99 o 
 -14  10   4     1047.86     1292.60    109.28 o 
 -13  10   4    56303.87    51563.02   1605.91 o 
 -12  10   4     3935.47     3547.28    170.36 o 
 -11  10   4      150.03      248.70     80.71 o 
 -10  10   4      133.19      233.60     68.68 o 
  -9  10   4     1045.01     1182.81    140.16 o 
  -8  10   4     6039.36     6707.82    320.36 o 
  -7  10   4    20416.87    20690.10    830.58 o 
  -6  10   4     2275.10     2389.34    155.49 o 
  -5  10   4     6958.23     6603.68    407.12 o 
  -4  10   4    15125.89    14797.22    681.01 o 
  -3  10   4     3444.99     3467.77    152.59 o 
  -2  10   4     4828.23     4586.77    182.08 o 
  -1  10   4    20078.55    20109.05    731.45 o 
   0  10   4    16513.25    15252.46    518.03 o 
   1  10   4     1639.78     1691.11    162.63 o 
   2  10   4     9464.48     8675.55    409.21 o 
   3  10   4     3415.46     3237.83    127.71 o 
   4  10   4    10833.57    10419.00    367.44 o 
   5  10   4    22656.78    22188.95    713.03 o 
   6  10   4    12308.45    12384.38    426.54 o 
   7  10   4     1379.99     1385.12     84.84 o 
   8  10   4     2213.73     1936.25    115.09 o 
   9  10   4    30088.75    31971.42    974.85 o 
  10  10   4     3799.85     3652.02    174.57 o 
  11  10   4    58337.44    57251.96   1707.26 o 
  12  10   4     1876.37     1804.18    125.72 o 
  13  10   4     3759.67     3828.58    194.54 o 
  14  10   4      149.58       91.53     58.27 o 
  15  10   4      235.59      164.63     83.39 o 
  16  10   4     2741.72     2688.49    205.09 o 
 -18  11   4      350.42      281.47    108.24 o 
 -17  11   4      630.98      639.45    117.70 o 
 -16  11   4      146.48      160.18     84.95 o 
 -15  11   4        6.97       34.71     70.32 o 
 -14  11   4      968.01      946.34    102.45 o 
 -13  11   4        2.08      145.02     64.39 o 
 -12  11   4      160.25      386.52     88.85 o 
 -11  11   4     1188.41     1145.99    123.28 o 
 -10  11   4     8284.31     8569.29    391.16 o 
  -9  11   4     9748.58     9689.03    429.76 o 
  -8  11   4     2629.07     2977.58    187.65 o 
  -7  11   4    31770.93    30607.30   1195.75 o 
  -6  11   4    11365.90    11777.48    503.52 o 
  -5  11   4     5067.78     5720.24    513.91 o 
  -4  11   4     5467.69     5739.26    281.35 o 
  -3  11   4     5506.74     5721.63    219.77 o 
  -2  11   4     1181.66     1209.37     85.25 o 
  -1  11   4      614.59      699.63     67.88 o 
   0  11   4     5109.36     4899.80    201.04 o 
   1  11   4     2037.62     2035.49    139.98 o 
   2  11   4      171.47      381.87     67.98 o 
   3  11   4    54117.48    50828.21   1538.42 o 
   4  11   4    18157.82    18425.84    510.99 o 
   5  11   4      394.88      506.01     70.04 o 
   6  11   4    14392.09    14501.08    536.86 o 
   7  11   4    13813.73    14093.35    556.30 o 
   8  11   4      612.79      843.10    141.07 o 
   9  11   4     3845.97     4192.94    186.81 o 
  10  11   4      252.62      370.40     66.48 o 
  11  11   4      575.06      625.45     84.07 o 
  12  11   4      573.59      475.90     79.40 o 
  13  11   4       26.54        0.00     58.73 o 
  14  11   4      298.23      290.85     89.30 o 
  15  11   4      256.05      229.73     89.30 o 
 -17  12   4        3.94        0.00     89.30 o 
 -16  12   4     1287.03     1281.32    206.90 o 
 -15  12   4     7995.71     8271.61    694.11 o 
 -14  12   4     3051.26     2957.83    338.50 o 
 -13  12   4     5330.11     4973.56    223.37 o 
 -12  12   4      417.62      336.86    106.79 o 
 -11  12   4      698.61      769.67    101.05 o 
 -10  12   4     5040.94     4632.41    253.32 o 
  -9  12   4     1112.39     1208.96    113.19 o 
  -8  12   4     6845.64     6629.38    320.36 o 
  -7  12   4     4307.49     4553.34    313.68 o 
  -6  12   4      214.16      231.93     68.68 o 
  -5  12   4    11730.22    11779.13    680.76 o 
  -4  12   4    15648.37    15419.08    644.48 o 
  -3  12   4     9003.46     8702.17    397.01 o 
  -2  12   4    44348.77    44381.42   1346.91 o 
  -1  12   4     2353.38     2527.08    134.87 o 
   0  12   4    30209.50    30024.81    927.73 o 
   1  12   4     3345.32     3034.30    146.73 o 
   2  12   4       79.16       69.59     48.41 o 
   3  12   4    16523.30    14638.32    495.68 o 
   4  12   4       19.52      166.31     58.33 o 
   5  12   4     2819.80     2828.99    151.39 o 
   6  12   4       79.16       67.44     52.48 o 
   7  12   4       37.24       21.34     67.95 o 
   8  12   4        7.29        0.00     55.43 o 
   9  12   4      471.95      584.99     64.40 o 
  10  12   4     1630.25     1679.58    115.09 o 
  11  12   4    11473.66    11635.99    601.81 o 
  12  12   4      756.93      908.02    160.54 o 
  13  12   4     1124.27     1178.74    166.85 o 
  14  12   4     1120.23     1249.90    140.64 o 
  15  12   4     3581.10     3363.77    293.66 o 
 -17  13   4       74.31        0.00     83.39 o 
 -16  13   4     1513.42     1239.92    136.62 o 
 -15  13   4       47.04      105.95     73.76 o 
 -14  13   4     5831.85     5631.74    250.29 o 
 -13  13   4      951.54     1013.77    133.28 o 
 -12  13   4        8.15        0.00    153.51 o 
 -11  13   4     1946.52     1520.68    160.18 o 
 -10  13   4     1252.80     1258.02    125.29 o 
  -9  13   4      361.80      317.04    126.81 o 
  -8  13   4     7579.85     7910.04    371.80 o 
  -7  13   4    12141.83    11926.30    516.29 o 
  -6  13   4      360.58      809.29    100.11 o 
  -5  13   4     2565.58     2838.90    293.66 o 
  -4  13   4      249.08      303.64     73.42 o 
  -3  13   4      503.51      407.91     72.72 o 
  -2  13   4     5942.91     5784.14    296.32 o 
  -1  13   4      407.42      393.04     60.11 o 
   0  13   4     2381.12     2339.41    181.67 o 
   1  13   4     1416.61     1529.08    143.32 o 
   2  13   4      357.46      523.70     70.04 o 
   3  13   4     1687.99     1777.29    114.37 o 
   4  13   4    69242.52    66805.32   2020.34 o 
   5  13   4       85.98      207.51     61.07 o 
   6  13   4      241.32      224.43     65.48 o 
   7  13   4     1218.80     1214.92    103.56 o 
   8  13   4      208.89      145.16     68.68 o 
   9  13   4     1404.04     1374.11     92.73 o 
  10  13   4    15394.47    14938.79    505.57 o 
  11  13   4     8921.39     8842.65    336.29 o 
  12  13   4     1416.61     1588.56    151.02 o 
  13  13   4      534.22      452.04    106.79 o 
  14  13   4     1385.41     1268.09    186.88 o 
 -16  14   4     1992.79     2119.04    320.36 o 
 -15  14   4    12705.02    11827.26   1181.32 o 
 -14  14   4       14.97       75.87     65.81 o 
 -13  14   4     7518.81     7996.38    400.83 o 
 -12  14   4     3620.42     3707.11    273.64 o 
 -11  14   4     2722.58     2756.73    194.99 o 
 -10  14   4      236.46      188.36     78.83 o 
  -9  14   4     2367.63     2230.95    165.43 o 
  -8  14   4     2554.06     2822.11    220.25 o 
  -7  14   4     4501.64     4754.59    259.09 o 
  -6  14   4     2704.18     2816.54    179.89 o 
  -5  14   4       23.93       70.85     56.60 o 
  -4  14   4     1807.11     1931.93    340.38 o 
  -3  14   4      361.08      499.41    126.81 o 
  -2  14   4    56971.70    55393.26   2125.54 o 
  -1  14   4      143.71     1428.27    266.97 o 
   0  14   4     1778.49     2351.70    134.87 o 
   1  14   4     4943.55     4902.35    213.08 o 
   2  14   4     2088.16     2276.47    262.85 o 
   3  14   4      165.05      153.35     55.30 o 
   4  14   4     5511.41     5292.84    231.63 o 
   5  14   4      813.28      896.34    106.50 o 
   6  14   4      615.41      550.22     84.26 o 
   7  14   4     1064.95     1076.02    149.79 o 
   8  14   4     5154.93     4709.34    213.74 o 
   9  14   4     8888.01     8542.70    284.24 o 
  10  14   4     1350.67     1379.85    112.37 o 
  11  14   4    18983.72    20041.36    816.08 o 
  12  14   4      995.67     1228.04    200.22 o 
  13  14   4     2214.04     2215.82    253.62 o 
 -15  15   4      617.93      459.50    102.54 o 
 -14  15   4      538.54      534.49     92.44 o 
 -13  15   4     2273.10     2068.81    253.62 o 
 -12  15   4      190.43      178.87     88.85 o 
 -11  15   4      475.19      402.80     98.77 o 
 -10  15   4     1914.71     2207.18    175.32 o 
  -9  15   4    69595.31    71150.41   3483.91 o 
  -8  15   4     4179.95     4132.85    307.01 o 
  -7  15   4    43197.25    44724.19   1737.86 o 
  -6  15   4     5831.53     5945.79    310.63 o 
  -5  15   4    34373.33    35916.66   1414.29 o 
  -4  15   4      154.81       32.42     66.74 o 
  -3  15   4    13038.30    12735.51    566.92 o 
  -2  15   4    17209.47    17886.87    759.95 o 
  -1  15   4    13861.91    14292.92    628.10 o 
   0  15   4      684.73      833.49     84.33 o 
   1  15   4     8869.98     8559.25    464.94 o 
   2  15   4     2583.40     2585.86    145.53 o 
   3  15   4    24854.14    24725.55    800.98 o 
   4  15   4      585.70      818.95     99.57 o 
   5  15   4    56359.38    58108.55   1973.49 o 
   6  15   4     2864.91     3377.85    182.54 o 
   7  15   4      124.63      216.34     57.28 o 
   8  15   4     2599.56     2142.93    139.34 o 
   9  15   4     9430.75     9342.71    370.91 o 
  10  15   4      244.81      307.01    160.18 o 
  11  15   4      349.28      173.53    146.83 o 
  12  15   4      442.17      854.29    186.88 o 
 -14  16   4        0.06        0.00     98.77 o 
 -13  16   4     2055.50     2331.63    193.55 o 
 -12  16   4     3902.06     3788.49    253.32 o 
 -11  16   4      531.06      488.07    133.48 o 
 -10  16   4      158.01      199.52     80.71 o 
  -9  16   4      333.80      288.81     92.72 o 
  -8  16   4     2683.08     2969.79    207.41 o 
  -7  16   4     3582.62     3736.10    232.08 o 
  -6  16   4        6.78        0.00     58.34 o 
  -5  16   4     1448.04     1467.23    140.16 o 
  -4  16   4    23373.28    24266.22    994.24 o 
  -3  16   4     8571.25     8732.30    433.82 o 
  -2  16   4   111980.66   113006.46   4239.98 o 
  -1  16   4    10727.26    10725.84    754.18 o 
   0  16   4    20200.53    20904.10    987.77 o 
   1  16   4     9789.90     9771.95    365.75 o 
   2  16   4    13058.19    13151.56    782.59 o 
   3  16   4      766.58      673.99     85.25 o 
   4  16   4     5055.26     4760.44    290.61 o 
   5  16   4     3844.79     4012.45    263.01 o 
   6  16   4     9446.98     8864.37    347.90 o 
   7  16   4     1271.04     1180.68    146.43 o 
   8  16   4      888.03     1094.72    141.58 o 
   9  16   4     1816.85     1750.13    213.57 o 
  10  16   4        1.45      186.88    146.83 o 
  11  16   4     1815.07     1802.02    253.62 o 
 -13  17   4       93.58        0.00    153.51 o 
 -12  17   4      224.83      372.89    146.83 o 
 -11  17   4      281.22      209.76     96.11 o 
 -10  17   4     2756.79     2914.39    214.52 o 
  -9  17   4     5391.48     5356.85    307.73 o 
  -8  17   4       10.52      147.50     92.98 o 
  -7  17   4      192.53      389.84    101.05 o 
  -6  17   4     2730.36     3182.19    327.03 o 
  -5  17   4     8012.13     7946.04    399.76 o 
  -4  17   4      166.62      133.48     71.63 o 
  -3  17   4     7004.82     6678.66    427.15 o 
  -2  17   4     1133.86      903.37    153.51 o 
  -1  17   4     1293.24     1271.97    137.35 o 
   0  17   4     1808.35     2210.69    173.43 o 
   1  17   4      786.57      689.62    104.71 o 
   2  17   4    12387.15    10962.44    614.02 o 
   3  17   4     1460.06     1739.53    132.96 o 
   4  17   4     7758.60     8241.05    333.46 o 
   5  17   4     1099.42     1407.89    124.78 o 
   6  17   4    13174.79    13112.87    427.39 o 
   7  17   4       10.76      181.73     84.07 o 
   8  17   4     4195.72     4328.04    282.69 o 
   9  17   4      787.93     1022.63    273.64 o 
  10  17   4     5389.96     5392.71    440.49 o 
 -11  18   4      828.16      758.81    125.29 o 
 -10  18   4       75.90       51.49     90.95 o 
  -9  18   4        0.01       25.21     78.83 o 
  -8  18   4      123.02       72.36    120.13 o 
  -7  18   4      168.80      229.46     90.95 o 
  -6  18   4     1966.26     2349.25    189.93 o 
  -5  18   4     3947.68     4147.54    256.57 o 
  -4  18   4    45380.85    45625.56   1795.83 o 
  -3  18   4      682.91      836.54    186.88 o 
  -2  18   4    25289.67    25682.06   1067.69 o 
  -1  18   4     2047.32     2331.70    193.97 o 
   0  18   4    60804.16    57209.99   2516.15 o 
   1  18   4      284.77      396.39    106.79 o 
   2  18   4       12.13       62.29     71.63 o 
   3  18   4     5928.79     5603.50    320.93 o 
   4  18   4      875.83      849.06    104.06 o 
   5  18   4     1202.31     1215.98    104.31 o 
   6  18   4       91.08      187.38     89.90 o 
   7  18   4      186.65      299.32     96.12 o 
   8  18   4      356.98      417.53    117.70 o 
   9  18   4       41.82      213.57    140.16 o 
  -9  19   4    13990.75    13632.15    622.09 o 
  -8  19   4     3043.69     3687.71    254.29 o 
  -7  19   4    50632.61    51588.95   2013.42 o 
  -6  19   4      195.73      191.33     90.95 o 
  -5  19   4    10137.09    11117.56    527.94 o 
  -4  19   4     9657.07     9593.62    471.65 o 
  -3  19   4     2156.80     2603.63    220.25 o 
  -2  19   4     1181.28     1189.09    139.07 o 
  -1  19   4      346.09      381.38     94.22 o 
   0  19   4     8027.48     8305.78    427.19 o 
   1  19   4      407.21      391.01     95.51 o 
   2  19   4       26.79       78.82    193.55 o 
   3  19   4    53300.77    52741.90   1739.86 o 
   4  19   4       10.23      191.15     73.95 o 
   5  19   4     2727.71     3388.63    236.40 o 
   6  19   4      325.36      467.10    117.04 o 
   7  19   4    13949.12    14566.55    576.64 o 
  -7  20   4        4.83        0.00     80.71 o 
  -6  20   4        1.00        0.00     71.63 o 
  -5  20   4     1603.34     1905.71    179.89 o 
  -4  20   4    16173.07    17472.05    765.95 o 
  -3  20   4      637.76      669.99    125.29 o 
  -2  20   4    19883.77    20004.21    871.76 o 
  -1  20   4     3891.97     4099.14    272.84 o 
   0  20   4    20451.03    20608.56   1194.67 o 
   1  20   4       28.49       67.41     82.27 o 
   2  20   4      304.95      254.56     81.78 o 
   3  20   4     2143.92     2272.67    169.92 o 
   4  20   4      143.12      156.59    118.41 o 
 -21   1   5       87.55       55.71    108.24 o 
 -20   1   5    10912.94    11493.99    566.08 o 
 -19   1   5      364.94      386.03    117.70 o 
 -18   1   5      716.87      659.95    127.16 o 
 -17   1   5      424.77      781.36    136.62 o 
 -16   1   5     2029.15     2054.85    188.77 o 
 -15   1   5        4.91       13.24     75.48 o 
 -14   1   5     4146.07     5040.31    329.46 o 
 -13   1   5       32.80       15.22     33.95 o 
 -12   1   5       78.80      282.24     38.31 o 
 -11   1   5     2132.66     1913.21     76.04 o 
 -10   1   5     1157.77     1189.70     75.36 o 
  -9   1   5     2924.46     3305.71    100.04 o 
  -8   1   5     6378.78     6955.38    177.36 o 
  -7   1   5    17330.66    18837.85    424.21 o 
  -6   1   5     4569.52     3823.20    143.11 o 
  -5   1   5     2029.64     2293.27    115.41 o 
  -4   1   5      180.10      402.37     58.54 o 
  -3   1   5    50577.14    48653.58   2051.89 o 
  -2   1   5    95489.70    93710.16   2437.61 o 
  -1   1   5    12426.29    13290.52    373.01 o 
   0   1   5     8207.46     8562.41    249.31 o 
   1   1   5    42939.76    44059.30   1172.42 o 
   2   1   5    18169.34    18022.74    492.81 o 
   3   1   5    26201.42    27168.14    655.01 o 
   4   1   5   262089.88   271427.06   6314.55 o 
   5   1   5     8849.97     9920.18    236.25 o 
   6   1   5    19385.08    20198.40    457.01 o 
   7   1   5       19.17       62.68     25.26 o 
   8   1   5     9907.43     9844.21    296.49 o 
   9   1   5    13287.55    12517.33    370.01 o 
  10   1   5      194.69      190.19     55.87 o 
  11   1   5      440.41      359.71     64.87 o 
  12   1   5     5471.12     5233.37    254.32 o 
  13   1   5      264.10      362.93     63.14 o 
  14   1   5     3054.16     2969.65    204.23 o 
  15   1   5       68.37        0.00     56.44 o 
  16   1   5      306.50      368.30     87.05 o 
  17   1   5      776.96      828.32     94.98 o 
  18   1   5        3.09        0.00     59.51 o 
 -21   2   5     1707.68     2138.05    347.06 o 
 -20   2   5      174.58      146.83    113.26 o 
 -19   2   5     1787.14     1705.89    333.71 o 
 -18   2   5       35.19       29.24     98.77 o 
 -17   2   5      153.61      166.54    146.83 o 
 -16   2   5       15.34        0.00     65.72 o 
 -15   2   5     9995.30    10061.88    663.21 o 
 -14   2   5      226.98      280.13     82.85 o 
 -13   2   5     5860.70     6514.51    332.32 o 
 -12   2   5      602.93      549.69     60.31 o 
 -11   2   5      211.56      339.63     59.58 o 
 -10   2   5     1165.66     1117.56     62.68 o 
  -9   2   5      467.44      493.87     55.71 o 
  -8   2   5       53.57      126.90     23.65 o 
  -7   2   5       23.62       87.35     18.85 o 
  -6   2   5      734.94      754.25     36.86 o 
  -5   2   5     9102.54     8258.65    226.53 o 
  -4   2   5     2655.91     2318.93     86.18 o 
  -3   2   5   271207.09   242073.92   8866.49 o 
  -2   2   5     4770.40     4430.19    265.88 o 
  -1   2   5    73526.79    73951.28   2184.31 o 
   0   2   5     7901.54     7720.17    229.73 o 
   1   2   5    38459.70    39472.00   1054.71 o 
   2   2   5     6771.50     7106.03    214.10 o 
   3   2   5    37752.67    37948.13    906.05 o 
   4   2   5    63306.11    63437.35   1496.30 o 
   5   2   5      780.27      788.22     50.09 o 
   6   2   5    13347.95    13505.42    381.04 o 
   7   2   5    21774.91    22262.68    544.15 o 
   8   2   5      659.23      835.08     71.52 o 
   9   2   5    29008.39    28981.55    813.05 o 
  10   2   5     1386.52     1513.93    102.11 o 
  11   2   5    10981.18    11207.48    468.18 o 
  12   2   5     1502.81     1376.42    121.83 o 
  13   2   5       23.38       22.25     49.72 o 
  14   2   5     1482.67     1574.46    106.47 o 
  15   2   5     2098.97     2386.39    138.40 o 
  16   2   5      653.10      620.91     86.38 o 
  17   2   5     2196.89     2146.84    136.21 o 
 -21   3   5      218.02      263.89    126.81 o 
 -20   3   5     2912.50     3430.98    264.28 o 
 -19   3   5     1085.74     1137.12    160.46 o 
 -18   3   5     1367.84     1328.73    333.71 o 
 -17   3   5        9.37       12.88     84.84 o 
 -16   3   5     4573.64     5089.26    375.24 o 
 -15   3   5     1051.09     1655.43    123.02 o 
 -14   3   5     2246.79     1990.64    112.40 o 
 -13   3   5      313.74      554.76     59.20 o 
 -12   3   5      234.75      417.93     50.11 o 
 -11   3   5     2693.49     2681.44    215.06 o 
 -10   3   5     4614.56     4149.38    121.56 o 
  -9   3   5    41116.00    43233.41    945.24 o 
  -8   3   5        8.02      165.75     41.79 o 
  -7   3   5    41853.21    44958.53    975.62 o 
  -6   3   5    40527.32    40713.78   1487.15 o 
  -5   3   5        9.31      234.33    113.67 o 
  -4   3   5     6495.61     6544.67    228.66 o 
  -3   3   5     6884.12     5901.08    223.82 o 
  -2   3   5      457.16      563.13     38.03 o 
  -1   3   5    31054.86    29855.38    999.38 o 
   0   3   5     4115.88     4231.18    143.08 o 
   1   3   5    16174.61    16241.05    455.62 o 
   2   3   5    89785.95    90035.20   2363.41 o 
   3   3   5    15943.28    16178.23    405.62 o 
   4   3   5    64741.42    66792.78   1577.60 o 
   5   3   5     2067.13     1737.77    119.45 o 
   6   3   5    44393.93    46150.71   1213.72 o 
   7   3   5    17533.07    16966.28    473.92 o 
   8   3   5      254.78      305.57     56.19 o 
   9   3   5     2213.10     2210.78    143.54 o 
  10   3   5     3156.92     3117.47    139.92 o 
  11   3   5       14.23        2.75     46.00 o 
  12   3   5      136.01       10.23     49.72 o 
  13   3   5       72.46      133.48     54.85 o 
  14   3   5       12.05        0.00     49.72 o 
  15   3   5     1320.69     1465.79    109.70 o 
  16   3   5      123.75      113.40     90.55 o 
  17   3   5     9885.87    10208.80    349.42 o 
 -20   4   5     1829.17     2310.48    307.01 o 
 -19   4   5      219.91      329.44    146.83 o 
 -18   4   5      293.32      223.58     85.84 o 
 -17   4   5      908.73      820.36    136.73 o 
 -16   4   5    15172.61    15492.10    757.00 o 
 -15   4   5       50.40       90.00     63.42 o 
 -14   4   5     9603.46    10161.52    329.64 o 
 -13   4   5     4725.58     4607.79    235.19 o 
 -12   4   5    24722.09    25468.43    648.69 o 
 -11   4   5      613.62      777.58     56.96 o 
 -10   4   5     1665.93     1612.55     75.52 o 
  -9   4   5     1946.08     1950.84     84.76 o 
  -8   4   5     5496.60     5363.12    164.52 o 
  -7   4   5    10889.31    11201.06    339.99 o 
  -6   4   5     3048.47     2767.32    108.33 o 
  -5   4   5     1477.68     1459.12     73.06 o 
  -4   4   5    11726.69    11575.45    331.41 o 
  -3   4   5      521.51      627.83     38.21 o 
  -2   4   5    46447.58    41100.42   1367.63 o 
  -1   4   5    12096.46    10691.88    371.28 o 
   0   4   5      715.00     1248.77     71.29 o 
   1   4   5    13075.41    12509.68    359.07 o 
   2   4   5    11807.37    11044.38    322.73 o 
   3   4   5     2891.43     2779.89    133.87 o 
   4   4   5       58.34      145.59     31.70 o 
   5   4   5       20.96       90.61     31.41 o 
   6   4   5     1182.35     1150.37     88.63 o 
   7   4   5      604.62      688.61     58.17 o 
   8   4   5     5169.95     5927.60    225.98 o 
   9   4   5       80.86      372.39    150.70 o 
  10   4   5    43624.58    44835.44   1453.90 o 
  11   4   5     1784.50     1974.15    195.40 o 
  12   4   5     1003.52     1365.37    230.58 o 
  13   4   5      936.19     1027.48    150.94 o 
  14   4   5       42.02      104.13     63.55 o 
  15   4   5      726.88      721.48    116.57 o 
  16   4   5     4506.23     4713.15    228.01 o 
  17   4   5     4527.22     4770.06    238.13 o 
 -20   5   5     4254.37     3865.38    282.69 o 
 -19   5   5      183.32      240.27    112.09 o 
 -18   5   5     1885.96     1852.96    216.51 o 
 -17   5   5      106.01      217.33     79.40 o 
 -16   5   5     1052.26     1328.15    118.76 o 
 -15   5   5      673.94      479.99     82.91 o 
 -14   5   5       23.93      124.27     64.31 o 
 -13   5   5       43.93      113.77     45.29 o 
 -12   5   5     2742.53     3386.92    126.49 o 
 -11   5   5      157.79      230.47     68.43 o 
 -10   5   5      175.08      270.39     40.45 o 
  -9   5   5    47625.65    46867.06   1146.67 o 
  -8   5   5     2170.96     1978.61     97.22 o 
  -7   5   5     2818.45     2827.72    164.10 o 
  -6   5   5     6939.31     8194.67    528.84 o 
  -5   5   5    25506.51    23878.10    647.10 o 
  -4   5   5    13655.95    14418.48    404.22 o 
  -3   5   5     1300.24     1340.25     73.21 o 
  -2   5   5     2243.26     3061.14    134.91 o 
  -1   5   5    21754.16    20903.74   1023.06 o 
   0   5   5    18904.70    20014.62    579.92 o 
   1   5   5     2875.48     2861.65    126.43 o 
   2   5   5   118331.88   118400.22   3043.44 o 
   3   5   5       41.87      189.84     59.73 o 
   4   5   5      769.22      996.24    117.53 o 
   5   5   5     5668.37     5645.93    289.12 o 
   6   5   5    40513.93    38748.98   1360.22 o 
   7   5   5     2532.07     2794.59    121.18 o 
   8   5   5     9646.63    10959.99    372.12 o 
   9   5   5    13409.14    13695.05    704.68 o 
  10   5   5    13205.12    13654.92    574.83 o 
  11   5   5     3278.05     3416.75    176.09 o 
  12   5   5      862.00      879.91     91.84 o 
  13   5   5      211.48      174.48     65.72 o 
  14   5   5        2.96       23.21     56.19 o 
  15   5   5     2533.46     2514.82    378.80 o 
  16   5   5      348.89      281.70     78.55 o 
  17   5   5      259.42      244.99     84.07 o 
 -20   6   5       73.25      126.01    117.70 o 
 -19   6   5     1053.96     1393.00    196.19 o 
 -18   6   5     1676.42     1442.72    135.99 o 
 -17   6   5     1656.45     1777.16    140.34 o 
 -16   6   5      215.42      221.63     77.99 o 
 -15   6   5     1248.66     1534.44    276.72 o 
 -14   6   5    10919.36    10330.67    331.68 o 
 -13   6   5     2827.39     2859.54    189.68 o 
 -12   6   5      374.78      361.84     55.61 o 
 -11   6   5      881.53      780.07     91.36 o 
 -10   6   5        0.43       11.47     29.87 o 
  -9   6   5     7626.58     8138.27    265.25 o 
  -8   6   5      630.77      704.36     58.08 o 
  -7   6   5      161.54      126.81     42.81 o 
  -6   6   5     2016.11     2124.97    117.45 o 
  -5   6   5    29712.02    26543.32   1571.48 o 
  -4   6   5    11568.30    10597.15    306.07 o 
  -3   6   5     9701.72    10327.78    301.84 o 
  -2   6   5     3532.77     3627.30    139.98 o 
  -1   6   5    76350.63    68004.35   3037.33 o 
   0   6   5     6155.84     5804.81    340.19 o 
   1   6   5      737.86     1181.35     86.53 o 
   2   6   5    15273.28    14228.80    463.14 o 
   3   6   5       55.67      102.41     27.00 o 
   4   6   5      585.50      698.90     63.03 o 
   5   6   5     4368.29     4068.65    147.19 o 
   6   6   5     2115.48     2079.61    101.14 o 
   7   6   5      176.21      139.31     41.43 o 
   8   6   5      800.04      775.10     74.22 o 
   9   6   5    14649.06    15223.78    497.86 o 
  10   6   5     1739.47     2000.60    123.31 o 
  11   6   5        9.66       57.46     61.97 o 
  12   6   5     4264.51     4335.20    255.55 o 
  13   6   5     9335.35     9254.91    568.40 o 
  14   6   5      698.15      720.77    119.55 o 
  15   6   5      880.20     1013.96    103.94 o 
  16   6   5       28.90       47.87     71.67 o 
  17   6   5     2734.06     2879.62    414.45 o 
 -20   7   5      442.44      419.40    171.22 o 
 -19   7   5      996.08     1079.64    126.58 o 
 -18   7   5      111.00      126.07    124.45 o 
 -17   7   5      278.29       97.19     79.40 o 
 -16   7   5     1417.04     1363.35    151.45 o 
 -15   7   5       22.88        0.00     59.15 o 
 -14   7   5     1322.43     1455.37    100.12 o 
 -13   7   5     2272.10     2771.09    132.83 o 
 -12   7   5     4580.17     4352.44    171.02 o 
 -11   7   5    47249.22    47475.70   1284.31 o 
 -10   7   5      404.06      434.54     60.61 o 
  -9   7   5    80680.30    81297.79   3044.17 o 
  -8   7   5     8508.73     8885.40    397.01 o 
  -7   7   5   174501.77   174885.30   6461.78 o 
  -6   7   5        5.01      203.56    113.46 o 
  -5   7   5     1123.26     1933.32    634.04 o 
  -4   7   5    44963.04    44027.75   1314.18 o 
  -3   7   5    10188.30    10127.05    417.32 o 
  -2   7   5      168.76      250.37     59.01 o 
  -1   7   5     1665.70     1571.16     83.70 o 
   0   7   5    25082.04    24348.65   1286.48 o 
   1   7   5       36.31      348.18    220.50 o 
   2   7   5     1439.12     1288.95     86.33 o 
   3   7   5    10566.23     9605.02    435.53 o 
   4   7   5    11924.09    12108.06    497.08 o 
   5   7   5    64924.28    65480.58   1959.41 o 
   6   7   5    12440.90    12433.14    365.28 o 
   7   7   5     6239.21     5911.41    199.65 o 
   8   7   5      334.29      323.37     60.49 o 
   9   7   5        0.01        0.00     43.18 o 
  10   7   5     5895.96     5914.49    255.13 o 
  11   7   5    13721.95    13544.88    459.28 o 
  12   7   5     6307.06     5919.78    338.18 o 
  13   7   5      271.51      298.88     99.45 o 
  14   7   5       46.44       88.48     60.69 o 
  15   7   5    10453.43     9941.40    475.81 o 
  16   7   5      151.54      237.90     76.02 o 
 -19   8   5      737.87      513.30    107.89 o 
 -18   8   5     2461.06     2878.36    181.05 o 
 -17   8   5       43.77       79.24     76.29 o 
 -16   8   5    13577.88    12733.92    463.64 o 
 -15   8   5     6479.23     6468.63    271.46 o 
 -14   8   5    65867.94    61899.39   1668.71 o 
 -13   8   5       58.43      268.64     84.55 o 
 -12   8   5    15160.97    15250.09    517.76 o 
 -11   8   5    11293.39    10651.35    467.92 o 
 -10   8   5     4330.25     4445.15    236.49 o 
  -9   8   5     2186.32     2660.48    169.79 o 
  -8   8   5    17290.50    17192.71    705.50 o 
  -7   8   5    10014.42    10064.06    441.58 o 
  -6   8   5        1.15      149.33     60.76 o 
  -5   8   5     4748.26     4965.57    254.29 o 
  -4   8   5   240697.62   229106.62   6705.45 o 
  -3   8   5     5456.39     5191.69    191.30 o 
  -2   8   5    62627.30    67238.09   2000.52 o 
  -1   8   5     7764.78     7662.12    553.95 o 
   0   8   5   139338.38   128835.19   5626.05 o 
   1   8   5     1015.52      949.99     73.40 o 
   2   8   5      274.78      243.26     54.19 o 
   3   8   5     4060.80     3776.83    167.22 o 
   4   8   5    26967.31    26960.71    732.20 o 
   5   8   5     9708.74     9543.12    290.38 o 
   6   8   5     7768.09     8572.16    284.41 o 
   7   8   5       78.94       87.09     41.43 o 
   8   8   5     5742.85     5957.97    410.10 o 
   9   8   5     2189.50     2269.79    130.56 o 
  10   8   5    36789.93    36588.54   1110.60 o 
  11   8   5      248.21      261.09     66.48 o 
  12   8   5    45007.45    44449.08   1343.26 o 
  13   8   5      796.12      860.62     94.85 o 
  14   8   5       13.49       17.16     58.27 o 
  15   8   5     6527.36     6419.58    620.70 o 
  16   8   5      699.27      778.17    313.68 o 
 -19   9   5      190.24      192.10    108.24 o 
 -18   9   5        0.23        0.00     73.76 o 
 -17   9   5       65.63       45.98     83.39 o 
 -16   9   5      757.63      923.58    122.70 o 
 -15   9   5       49.44       60.07     75.51 o 
 -14   9   5       16.61      102.28    152.08 o 
 -13   9   5      341.30      259.99     74.14 o 
 -12   9   5     3147.11     3323.79    179.35 o 
 -11   9   5    20568.48    19278.27    782.56 o 
 -10   9   5     2517.19     2697.70    179.89 o 
  -9   9   5    17676.21    18152.34    740.86 o 
  -8   9   5     9823.89     9942.14    441.58 o 
  -7   9   5    71682.55    69430.63   2608.82 o 
  -6   9   5      447.16      328.54     71.63 o 
  -5   9   5     2684.55     2902.78    171.69 o 
  -4   9   5     7589.32     6668.13    232.60 o 
  -3   9   5     1321.63     1506.48    150.58 o 
  -2   9   5     8456.82     8887.39    306.06 o 
  -1   9   5     9783.56     8988.50    460.52 o 
   0   9   5     2821.34     2570.44    131.90 o 
   1   9   5     5670.25     5284.11    212.54 o 
   2   9   5    24841.70    22967.03    727.39 o 
   3   9   5        0.09       65.94     88.28 o 
   4   9   5    11327.11    11215.13    394.14 o 
   5   9   5     9259.96     9439.67    302.49 o 
   6   9   5    22953.75    23692.59    655.97 o 
   7   9   5      940.63      907.53     77.02 o 
   8   9   5    13804.59    13920.31    459.66 o 
   9   9   5      296.73      257.30     63.79 o 
  10   9   5       51.63       54.31     52.84 o 
  11   9   5     5887.50     5658.89    238.66 o 
  12   9   5     6519.01     6295.65    271.69 o 
  13   9   5      361.60      380.94     94.39 o 
  14   9   5      157.61      120.13    133.48 o 
  15   9   5      952.99      965.60    131.13 o 
  16   9   5       57.90      253.62    120.13 o 
 -18  10   5      142.41      143.49    100.11 o 
 -17  10   5      718.75      540.59    108.24 o 
 -16  10   5     5654.31     4603.50    254.32 o 
 -15  10   5       55.51       13.35     65.81 o 
 -14  10   5     1070.97     1172.11    134.69 o 
 -13  10   5     1684.81     1487.37    130.34 o 
 -12  10   5     6050.19     5552.20    293.79 o 
 -11  10   5       98.63      182.87     73.61 o 
 -10  10   5     1245.81     1149.93    140.16 o 
  -9  10   5      103.82      205.14     72.72 o 
  -8  10   5      417.22      662.25     95.51 o 
  -7  10   5    13832.82    14237.92    602.77 o 
  -6  10   5     1099.52     1094.79    104.71 o 
  -5  10   5     4363.46     3830.38    527.26 o 
  -4  10   5     3183.30     3267.03    286.99 o 
  -3  10   5     1371.63     1237.23     79.56 o 
  -2  10   5    17137.01    16251.00    525.66 o 
  -1  10   5    29355.73    25059.52    787.06 o 
   0  10   5     1624.14     1331.72     93.45 o 
   1  10   5     7727.83     6766.70    257.72 o 
   2  10   5    16430.21    15034.10    424.49 o 
   3  10   5       41.01       49.96     63.73 o 
   4  10   5       85.21       41.26     65.78 o 
   5  10   5      113.40      213.05     91.36 o 
   6  10   5    12652.03    13585.57    400.03 o 
   7  10   5        5.78       43.31     40.17 o 
   8  10   5     2309.43     2355.00    128.29 o 
   9  10   5     5488.52     6205.47    270.23 o 
  10  10   5     3618.09     3725.65    179.71 o 
  11  10   5     1052.57     1110.34    122.70 o 
  12  10   5     1139.39     1003.60    220.25 o 
  13  10   5     2469.57     2317.50    178.59 o 
  14  10   5       42.03      126.81     75.51 o 
  15  10   5       33.08      387.10    120.13 o 
 -18  11   5      116.37       25.36     92.98 o 
 -17  11   5      858.77     1035.36    186.88 o 
 -16  11   5       78.65       40.04    106.79 o 
 -15  11   5     2215.04     2327.01    214.98 o 
 -14  11   5     1538.01     1332.62    114.80 o 
 -13  11   5     2350.24     2580.00    151.40 o 
 -12  11   5       22.15        0.00     71.63 o 
 -11  11   5    11124.98    10243.50    464.92 o 
 -10  11   5     8811.61     8716.88    406.74 o 
  -9  11   5   155655.73   153269.48   5679.58 o 
  -8  11   5     3507.02     3808.00    219.77 o 
  -7  11   5    78085.25    78945.70   2977.28 o 
  -6  11   5    12606.18    12749.32    554.32 o 
  -5  11   5    20902.15    20818.29    849.89 o 
  -4  11   5       80.34      160.18     59.70 o 
  -3  11   5      547.49      547.28     93.44 o 
  -2  11   5    15961.19    14631.31    790.08 o 
  -1  11   5     1946.48     1964.76    115.80 o 
   0  11   5        6.17      146.76    128.98 o 
   1  11   5    19579.27    18066.15    589.76 o 
   2  11   5      110.02      155.95     60.78 o 
   3  11   5     9456.92     9019.71    334.32 o 
   4  11   5     2150.47     2483.28    201.24 o 
   5  11   5      376.16      651.31     91.89 o 
   6  11   5      151.81      216.63     58.68 o 
   7  11   5     7203.68     7446.40    310.19 o 
   8  11   5      181.87      214.79     78.37 o 
   9  11   5    13714.01    13350.91    547.44 o 
  10  11   5     7509.40     7573.90    353.86 o 
  11  11   5      991.43      948.64    180.20 o 
  12  11   5     2260.69     2432.34    280.31 o 
  13  11   5       14.62        6.67     73.42 o 
  14  11   5        5.21       40.04     93.44 o 
 -17  12   5      246.07      127.86    106.79 o 
 -16  12   5     7580.95     7804.79    372.74 o 
 -15  12   5      357.76      301.37     85.25 o 
 -14  12   5    19280.20    17497.38    604.37 o 
 -13  12   5      349.38      296.20    126.81 o 
 -12  12   5     2582.14     2687.02    189.93 o 
 -11  12   5      723.59      696.09    104.71 o 
 -10  12   5        0.89       43.19     70.31 o 
  -9  12   5     3187.54     3156.66    199.92 o 
  -8  12   5    20967.60    21264.54    869.15 o 
  -7  12   5     3471.90     3891.78    222.13 o 
  -6  12   5     6593.74     6277.35    327.03 o 
  -5  12   5     1079.95      977.75    226.92 o 
  -4  12   5     7703.00     8057.74    377.49 o 
  -3  12   5    12747.33    12588.61    554.32 o 
  -2  12   5    36449.42    35325.00   1378.88 o 
  -1  12   5     1797.54     1984.38    119.74 o 
   0  12   5     1529.19     1849.65    120.24 o 
   1  12   5    10254.44     9458.14    656.19 o 
   2  12   5     2011.70     2038.31    122.42 o 
   3  12   5     3380.59     3096.63    162.76 o 
   4  12   5     3692.11     3367.54    170.74 o 
   5  12   5      216.88      212.55     61.53 o 
   6  12   5      163.18      234.65     63.42 o 
   7  12   5       79.19       76.26     58.72 o 
   8  12   5       25.22      135.26     70.32 o 
   9  12   5     5025.71     4603.77    249.99 o 
  10  12   5    35070.83    36422.00   1340.29 o 
  11  12   5     1327.85     1367.72    136.62 o 
  12  12   5     2196.08     2727.16    360.40 o 
  13  12   5        5.67        0.00     66.07 o 
  14  12   5     1400.80     1735.28    213.57 o 
 -16  13   5      306.19      160.18     84.95 o 
 -15  13   5       17.40        0.00     65.17 o 
 -14  13   5     1827.42     1886.36    136.60 o 
 -13  13   5      143.64      122.56    106.79 o 
 -12  13   5      429.96      280.31     83.57 o 
 -11  13   5      212.05      106.79     80.71 o 
 -10  13   5     4416.61     4980.88    274.10 o 
  -9  13   5     2288.97     2105.50    180.20 o 
  -8  13   5     4534.53     4069.74    232.08 o 
  -7  13   5       63.96      168.34     86.76 o 
  -6  13   5     3941.04     3745.42    260.29 o 
  -5  13   5      815.53      894.40    104.71 o 
  -4  13   5      264.12      443.90     82.27 o 
  -3  13   5     8513.11     8499.02    402.41 o 
  -2  13   5     7911.73     7829.31    377.49 o 
  -1  13   5     1059.31     1011.48    106.79 o 
   0  13   5     6093.99     5453.31    231.63 o 
   1  13   5     1830.46     1872.04    136.06 o 
   2  13   5     7384.62     7002.21    280.49 o 
   3  13   5       65.59      195.02     62.21 o 
   4  13   5    52151.10    49361.12   1521.51 o 
   5  13   5      272.30      251.42    101.20 o 
   6  13   5     1003.92      932.80     75.85 o 
   7  13   5      918.44      872.40    104.95 o 
   8  13   5        4.14      306.58    333.71 o 
   9  13   5       17.05      174.36     73.76 o 
  10  13   5     5781.82     5540.41    292.60 o 
  11  13   5      295.42      206.55    133.48 o 
  12  13   5     1091.35     1401.35    260.29 o 
  13  13   5       11.19      173.53    106.79 o 
 -16  14   5        4.46        0.00     66.64 o 
 -15  14   5     7159.13     7311.22    364.10 o 
 -14  14   5     5001.66     4364.82    220.42 o 
 -13  14   5     3923.20     3498.00    229.64 o 
 -12  14   5       79.78        0.00     73.42 o 
 -11  14   5      667.32      473.75    101.05 o 
 -10  14   5     4780.05     4535.03    266.97 o 
  -9  14   5     2055.04     1835.46    157.66 o 
  -8  14   5     2282.31     2384.89    171.69 o 
  -7  14   5     3299.99     3397.82    214.26 o 
  -6  14   5     4700.31     4719.38    261.72 o 
  -5  14   5      755.53      754.66    103.01 o 
  -4  14   5     4309.62     4463.95    320.36 o 
  -3  14   5    41631.21    40322.38   1577.77 o 
  -2  14   5     3436.08     3719.28    232.08 o 
  -1  14   5    38212.60    35435.02   2469.43 o 
   0  14   5     4478.77     4470.61    256.57 o 
   1  14   5     5021.53     5049.38    225.00 o 
   2  14   5     2652.23     2614.95    151.39 o 
   3  14   5     3022.34     3009.62    177.66 o 
   4  14   5     9955.61     9071.92    344.94 o 
   5  14   5     1584.70     1314.66    121.17 o 
   6  14   5       20.97       19.87     61.39 o 
   7  14   5    10970.41    10809.60    727.37 o 
   8  14   5       87.63      146.83     73.76 o 
   9  14   5     3160.27     3442.03    194.63 o 
  10  14   5     5874.43     5779.93    302.04 o 
  11  14   5     8422.31     9255.51    447.17 o 
  12  14   5      118.79      320.36    133.48 o 
 -15  15   5       14.40        0.00     76.20 o 
 -14  15   5      127.06      115.69     95.51 o 
 -13  15   5       84.59        0.00     90.95 o 
 -12  15   5       17.12       14.75    106.79 o 
 -11  15   5     6219.80     6576.62    345.45 o 
 -10  15   5      961.78     1202.78    135.43 o 
  -9  15   5    15756.07    14740.74    641.40 o 
  -8  15   5      118.98      317.46     94.22 o 
  -7  15   5    18673.43    19381.77    814.37 o 
  -6  15   5      103.43      336.76     82.27 o 
  -5  15   5     2358.05     2592.06    380.43 o 
  -4  15   5     5478.42     5641.05    306.19 o 
  -3  15   5       90.29      179.02     86.76 o 
  -2  15   5      546.92      513.99     94.22 o 
  -1  15   5      432.40      486.22     93.44 o 
   0  15   5     3058.60     2968.07    202.11 o 
   1  15   5      258.93      319.54     83.57 o 
   2  15   5     3328.96     3607.83    293.49 o 
   3  15   5     2417.57     2566.28    290.25 o 
   4  15   5     3253.20     3475.64    189.18 o 
   5  15   5     5355.14     5717.33    263.28 o 
   6  15   5     2403.44     2494.77    155.93 o 
   7  15   5     1457.25     1729.15    493.89 o 
   8  15   5     1053.30      890.63    180.20 o 
   9  15   5      515.39      566.02     96.26 o 
  10  15   5      538.75      820.10    213.57 o 
  11  15   5     1790.00     2175.77    253.62 o 
 -14  16   5      475.23      253.62    186.88 o 
 -13  16   5     1117.23      964.55    145.49 o 
 -12  16   5     1588.09     1549.59    159.63 o 
 -11  16   5     1640.11     1480.86    155.49 o 
 -10  16   5      216.62      248.76     92.72 o 
  -9  16   5        8.80        0.00    113.46 o 
  -8  16   5      169.46      149.50     73.61 o 
  -7  16   5     1857.19     1807.20    159.63 o 
  -6  16   5     1282.93     1371.00    139.07 o 
  -5  16   5      523.76      596.85    166.85 o 
  -4  16   5     3048.88     3181.50    214.26 o 
  -3  16   5    27853.43    28455.36   1157.69 o 
  -2  16   5      404.65      974.34    127.07 o 
  -1  16   5    10671.48    11247.67    525.16 o 
   0  16   5      423.29      392.40     84.67 o 
   1  16   5     4550.70     5109.28    520.58 o 
   2  16   5      231.67      186.88     82.27 o 
   3  16   5     1534.63     1527.97    125.73 o 
   4  16   5     5308.22     5344.42    250.17 o 
   5  16   5      494.26      594.61     89.65 o 
   6  16   5       32.88       47.06     67.88 o 
   7  16   5     3616.52     3310.64    210.96 o 
   8  16   5     4102.68     3990.30    229.87 o 
   9  16   5     4225.65     4159.74    267.89 o 
  10  16   5       47.53      533.93    160.18 o 
 -12  17   5       50.00        0.00     88.85 o 
 -11  17   5      112.90       26.70     92.72 o 
 -10  17   5       61.78        0.00    126.81 o 
  -9  17   5        7.21        0.00    100.11 o 
  -8  17   5     1989.61     1831.51    169.79 o 
  -7  17   5       69.39      239.11    173.53 o 
  -6  17   5    11425.48    11038.91    515.41 o 
  -5  17   5     1457.19     1226.04    246.94 o 
  -4  17   5     1205.49     1353.44    142.01 o 
  -3  17   5     3468.58     3346.10    228.31 o 
  -2  17   5     4561.81     4780.57    282.98 o 
  -1  17   5    11921.35    10824.57    518.17 o 
   0  17   5      732.10      797.93    186.88 o 
   1  17   5      590.33      587.74    106.17 o 
   2  17   5    48794.57    43555.48   1712.44 o 
   3  17   5      949.14     1441.11    193.55 o 
   4  17   5    78786.77    77738.68   2367.65 o 
   5  17   5      890.78     1179.56    230.83 o 
   6  17   5    29985.07    31484.93   1921.47 o 
   7  17   5     4046.54     4248.77    269.63 o 
   8  17   5     4577.66     4835.28    301.60 o 
   9  17   5     1367.03     1514.32    169.11 o 
 -11  18   5      347.17      344.49    106.17 o 
 -10  18   5        1.59        0.00     72.72 o 
  -9  18   5     2503.06     2359.43    192.03 o 
  -8  18   5     2082.52     1936.04    253.62 o 
  -7  18   5      885.71      729.16    180.20 o 
  -6  18   5      220.37      247.55    100.11 o 
  -5  18   5     8200.16     8294.54    419.72 o 
  -4  18   5     2309.11     2481.72    193.97 o 
  -3  18   5    29857.86    30286.62   1234.78 o 
  -2  18   5     2052.68     2688.70    214.26 o 
  -1  18   5    40645.39    38967.31   1558.71 o 
   0  18   5     2250.79     2386.37    233.60 o 
   1  18   5    14442.42    13385.12   1294.78 o 
   2  18   5     3861.68     2858.04    209.41 o 
   3  18   5     5657.48     5452.16    315.32 o 
   4  18   5     5313.98     5244.89    427.15 o 
   5  18   5      495.44      637.39    156.53 o 
   6  18   5     5540.42     5247.02    225.09 o 
   7  18   5       96.27        4.45     83.39 o 
  -9  19   5     5474.76     5719.38    328.42 o 
  -8  19   5      432.43      538.58    118.12 o 
  -7  19   5      700.05      659.14    123.28 o 
  -6  19   5      994.99     1081.28    139.07 o 
  -5  19   5      702.72      919.30    166.85 o 
  -4  19   5      129.37      142.38    146.83 o 
  -3  19   5     2998.67     3162.71    387.10 o 
  -2  19   5        0.06        0.00    100.11 o 
  -1  19   5       14.64        0.00     62.85 o 
   0  19   5      309.27      131.58    160.18 o 
   1  19   5       98.31      289.92    160.18 o 
   2  19   5      298.38      366.47     97.58 o 
   3  19   5       63.10      334.93     96.62 o 
   4  19   5     3201.71     3394.50    286.99 o 
   5  19   5       58.75      130.99    107.56 o 
  -6  20   5      217.90      124.58     95.51 o 
  -5  20   5     6396.18     6946.40    382.74 o 
  -4  20   5     2348.39     2309.42    197.43 o 
  -3  20   5     4553.26     4849.17    305.22 o 
  -2  20   5     2896.79     3067.42    230.11 o 
  -1  20   5    19510.44    19381.11   1161.30 o 
   0  20   5      111.28      173.53     94.22 o 
   1  20   5      291.97      231.37     95.51 o 
   2  20   5     2930.27     2519.30    460.52 o 
 -21   0   6     1003.90     1334.83    253.62 o 
 -20   0   6     2115.58     2335.95    307.01 o 
 -19   0   6      113.11      200.22    160.18 o 
 -18   0   6    10116.16     9570.73    694.11 o 
 -17   0   6     2885.75     3216.94    347.06 o 
 -16   0   6   109090.21   117358.20   6300.39 o 
 -15   0   6      526.06     1027.82    213.57 o 
 -14   0   6    90446.26   101632.46   4008.17 o 
 -13   0   6    14513.02    15499.91    693.31 o 
 -12   0   6    12903.89    13606.88    463.26 o 
 -11   0   6        0.77       32.04     41.53 o 
 -10   0   6    22730.56    24119.02    874.97 o 
  -9   0   6    11221.96    10984.22    373.87 o 
  -8   0   6    24636.28    25603.37    814.22 o 
  -7   0   6     1966.81     2043.85     98.98 o 
  -6   0   6    25391.71    24727.55   1373.29 o 
  -5   0   6     2101.60     1943.07    212.16 o 
  -4   0   6    13761.28     9968.35    678.92 o 
  -3   0   6     5778.32     5618.43    286.99 o 
  -2   0   6     1807.87     1868.76    133.48 o 
  -1   0   6     6209.23     6106.18    273.64 o 
   0   0   6    74230.89    70987.73   2649.56 o 
   1   0   6     6508.90     6548.86    282.24 o 
   2   0   6    10389.04     8593.73    362.34 o 
   3   0   6    88918.52    87457.96   3246.97 o 
   4   0   6    46338.58    49691.10   1866.02 o 
   5   0   6     7642.91     7688.83    334.18 o 
   6   0   6      295.67      309.65     43.18 o 
   7   0   6     7435.35     7267.69    325.53 o 
   8   0   6    14414.82    15191.91    617.75 o 
   9   0   6     2191.92     2109.79    160.46 o 
  10   0   6   149782.80   137192.12   5325.97 o 
  11   0   6        4.17       40.04     75.51 o 
  12   0   6    13642.09    13861.69    598.85 o 
  13   0   6     4815.73     4794.32    278.32 o 
  14   0   6    19872.56    19993.23    834.32 o 
  15   0   6     1562.51     1609.83    169.90 o 
  16   0   6      146.05       86.76     94.39 o 
  17   0   6     1312.31     1206.69    151.02 o 
 -21   1   6     3147.56     3892.53    278.32 o 
 -20   1   6     1063.40     1033.77    155.52 o 
 -19   1   6     3425.25     3852.72    360.40 o 
 -18   1   6      618.19      563.01    127.16 o 
 -17   1   6      777.93      684.29    131.13 o 
 -16   1   6     3118.46     2825.05    226.53 o 
 -15   1   6     4360.13     5328.88    614.02 o 
 -14   1   6     6787.39     7643.26    280.84 o 
 -13   1   6     1068.90     1340.78    116.58 o 
 -12   1   6       30.73       83.49     42.38 o 
 -11   1   6     3061.12     3452.11    109.54 o 
 -10   1   6     3851.47     3848.56    115.15 o 
  -9   1   6    59797.88    61216.18   1329.18 o 
  -8   1   6        2.66      198.23     53.59 o 
  -7   1   6       17.88      261.70     26.93 o 
  -6   1   6    18631.71    17253.78    392.98 o 
  -5   1   6     2389.89     1997.71    114.42 o 
  -4   1   6     2445.33     1941.60    138.72 o 
  -3   1   6      251.37      232.02     36.61 o 
  -2   1   6       43.92      171.54     63.58 o 
  -1   1   6     4657.16     4723.61    154.31 o 
   0   1   6      649.20      664.46     44.90 o 
   1   1   6     2467.27     2859.30    106.23 o 
   2   1   6     2266.63     2504.07    100.70 o 
   3   1   6   108804.01   108060.15   2830.55 o 
   4   1   6    24687.87    23604.89    573.95 o 
   5   1   6    26945.45    30428.59    735.81 o 
   6   1   6     6253.51     6540.99    186.09 o 
   7   1   6    13780.25    13954.40    360.11 o 
   8   1   6      650.92      785.09     64.87 o 
   9   1   6    10289.52     9266.55    290.27 o 
  10   1   6    28910.26    26530.43    731.51 o 
  11   1   6        8.21        0.00     44.74 o 
  12   1   6     1732.41     1784.71    111.68 o 
  13   1   6     1465.45     1481.88    106.47 o 
  14   1   6     3147.44     3088.43    158.23 o 
  15   1   6     3981.74     3784.63    180.02 o 
  16   1   6     1504.71     1544.25    123.31 o 
  17   1   6     1956.32     2160.17    152.21 o 
 -21   2   6      466.68      795.69    151.02 o 
 -20   2   6      151.84      148.50    112.09 o 
 -19   2   6        0.35       21.36    186.88 o 
 -18   2   6     1305.14      926.93    155.52 o 
 -17   2   6     1409.99     1895.54    333.71 o 
 -16   2   6      126.65        0.00     93.44 o 
 -15   2   6      424.98      327.21     77.99 o 
 -14   2   6     5389.56     5123.65    200.43 o 
 -13   2   6     1346.26     1475.50     86.15 o 
 -12   2   6      771.16      740.28     60.69 o 
 -11   2   6      784.93      972.50     62.62 o 
 -10   2   6     3024.07     2981.21     97.29 o 
  -9   2   6     9883.77    11044.05    266.18 o 
  -8   2   6      403.41      584.81     45.77 o 
  -7   2   6     6528.17     6337.49    163.01 o 
  -6   2   6      753.32      753.05     49.75 o 
  -5   2   6      996.64      858.47     42.23 o 
  -4   2   6     3247.96     3333.43    190.74 o 
  -3   2   6    92793.51    82885.34   2440.82 o 
  -2   2   6     7858.83     8239.88    456.62 o 
  -1   2   6      241.23      204.72     29.03 o 
   0   2   6    14176.36    14397.77    409.20 o 
   1   2   6    11130.46    10214.31    299.25 o 
   2   2   6     2656.83     2920.28    136.79 o 
   3   2   6     1853.28     1913.19     73.59 o 
   4   2   6    19181.91    19974.04    490.88 o 
   5   2   6      127.17      199.64     50.67 o 
   6   2   6     1755.55     2006.56     82.33 o 
   7   2   6     9793.91     9846.35    336.46 o 
   8   2   6     2528.71     2248.80    123.31 o 
   9   2   6     8263.20     7604.97    482.21 o 
  10   2   6      757.06      830.71     97.23 o 
  11   2   6     3602.86     3539.92    240.83 o 
  12   2   6       44.37        0.00     46.00 o 
  13   2   6     3823.06     3701.28    168.45 o 
  14   2   6      207.64      138.79     60.56 o 
  15   2   6     6361.35     6684.70    255.10 o 
  16   2   6     1217.32     1442.17    116.40 o 
  17   2   6      277.03      347.41     81.17 o 
 -20   3   6      688.06      938.96    380.43 o 
 -19   3   6     1920.83     2073.33    226.92 o 
 -18   3   6      165.13       57.03    106.79 o 
 -17   3   6      789.79      943.48    146.07 o 
 -16   3   6       96.36      222.89     77.99 o 
 -15   3   6      542.79      679.88     76.67 o 
 -14   3   6      120.05       29.42     49.07 o 
 -13   3   6      918.15      975.56     71.78 o 
 -12   3   6     2053.52     2416.45    106.45 o 
 -11   3   6    30842.24    33114.14    828.39 o 
 -10   3   6    19943.59    21005.58    583.78 o 
  -9   3   6    17106.54    19473.45    444.85 o 
  -8   3   6     1391.86     1525.52     57.09 o 
  -7   3   6    50168.46    51017.36   1261.40 o 
  -6   3   6     8752.07     7589.02    242.32 o 
  -5   3   6      313.96      268.67     36.21 o 
  -4   3   6     1153.65      949.81     68.03 o 
  -3   3   6    19322.96    18125.46    749.91 o 
  -2   3   6     1448.27     1526.75     86.70 o 
  -1   3   6     1223.95     1254.11     61.94 o 
   0   3   6     8834.95     8800.41    265.85 o 
   1   3   6     4938.36     4691.08    156.36 o 
   2   3   6     2132.65     2542.71    103.15 o 
   3   3   6    68282.23    71714.68   1693.23 o 
   4   3   6     8253.33     8959.90    241.47 o 
   5   3   6    53611.30    52983.35   1263.59 o 
   6   3   6      762.58     1157.08    117.53 o 
   7   3   6       25.26       64.39     52.93 o 
   8   3   6    19872.69    19262.22    736.07 o 
   9   3   6        0.83        0.00     50.97 o 
  10   3   6     8409.29     8048.96    305.44 o 
  11   3   6      618.78      541.28     81.32 o 
  12   3   6     3892.34     3792.31    192.67 o 
  13   3   6     1351.26     1339.10    196.07 o 
  14   3   6      460.28      462.49    145.83 o 
  15   3   6      376.28      369.04     89.68 o 
  16   3   6     1422.81     1603.09    233.60 o 
 -20   4   6      304.63      467.19    132.14 o 
 -19   4   6      872.47      913.92    155.52 o 
 -18   4   6     1030.70     1393.48    266.97 o 
 -17   4   6      181.17      118.13     92.98 o 
 -16   4   6    10767.24    11101.06    791.74 o 
 -15   4   6     3563.61     3599.79    181.80 o 
 -14   4   6    22468.90    23279.57    606.05 o 
 -13   4   6      113.91      251.52     47.27 o 
 -12   4   6     6643.71     7125.06    218.24 o 
 -11   4   6     2401.64     2321.46    100.24 o 
 -10   4   6     7793.03     8380.45    248.05 o 
  -9   4   6      930.94     1181.42     75.43 o 
  -8   4   6     1845.37     1922.04     96.43 o 
  -7   4   6      541.86      677.33     55.07 o 
  -6   4   6     3392.77     2886.61    144.50 o 
  -5   4   6     1928.77     2074.01     71.69 o 
  -4   4   6       28.45       24.79     25.05 o 
  -3   4   6     1330.48     1584.29    113.67 o 
  -2   4   6    24302.99    20569.53    895.95 o 
  -1   4   6    10248.60    10507.54    308.72 o 
   0   4   6     1253.60     1998.48    208.08 o 
   1   4   6    10636.21    10510.31    311.43 o 
   2   4   6     5874.40     6339.61    205.41 o 
   3   4   6     2286.60     2110.61     82.18 o 
   4   4   6    11365.74    10879.00    318.25 o 
   5   4   6    24577.91    24255.48    660.04 o 
   6   4   6     1033.90     1203.42    102.11 o 
   7   4   6     1607.01     1672.17    102.57 o 
   8   4   6    52059.47    51493.96   2190.66 o 
   9   4   6      313.62      376.35     63.93 o 
  10   4   6    10702.63    11138.41    394.68 o 
  11   4   6       99.65       37.01     58.73 o 
  12   4   6    17414.86    17608.47    732.58 o 
  13   4   6     1313.22     1332.65    112.37 o 
  14   4   6     2758.01     2609.34    467.19 o 
  15   4   6      384.58      501.42    180.20 o 
  16   4   6      958.20     1131.29    246.94 o 
 -20   5   6      266.75      227.42    127.16 o 
 -19   5   6      863.07      893.94    153.82 o 
 -18   5   6       68.57        0.00    106.79 o 
 -17   5   6       44.76       78.88     75.05 o 
 -16   5   6      622.64      816.25    100.02 o 
 -15   5   6     1017.38      960.20     90.93 o 
 -14   5   6       12.05        0.00     44.45 o 
 -13   5   6     1089.25     1345.11     83.92 o 
 -12   5   6     7005.22     7007.56    216.55 o 
 -11   5   6      102.56      194.93     40.30 o 
 -10   5   6     8307.47     8245.60    239.78 o 
  -9   5   6      494.56      526.59     84.97 o 
  -8   5   6    69237.15    66666.79   1812.95 o 
  -7   5   6      250.09      355.91     45.61 o 
  -6   5   6     1289.29     1462.15     96.33 o 
  -5   5   6     4195.80     3734.94    129.16 o 
  -4   5   6      140.58      182.91     29.42 o 
  -3   5   6    12685.55    12244.76    354.98 o 
  -2   5   6     6541.93     5954.15    231.43 o 
  -1   5   6     1438.40     1506.15     72.81 o 
   0   5   6     8667.42     8441.71    304.41 o 
   1   5   6    22332.26    22161.04    616.49 o 
   2   5   6    34741.16    32588.26    890.47 o 
   3   5   6     1901.56     1913.36    119.45 o 
   4   5   6     2183.85     2105.63     98.43 o 
   5   5   6    24618.45    24192.74    662.41 o 
   6   5   6     1646.32     1572.69     86.68 o 
   7   5   6      281.07      299.04     53.95 o 
   8   5   6     1106.80     1117.90     89.68 o 
   9   5   6      522.33      534.20     71.67 o 
  10   5   6      653.79      811.09     89.68 o 
  11   5   6     2494.83     2305.07    141.15 o 
  12   5   6        1.50       74.75     70.32 o 
  13   5   6      708.17      879.36    240.27 o 
  14   5   6     1011.28     1071.07    373.75 o 
  15   5   6     3573.65     3693.70    248.92 o 
  16   5   6     5443.52     5164.46    921.03 o 
 -20   6   6       53.81        0.00     96.11 o 
 -19   6   6      871.29     1161.30    164.97 o 
 -18   6   6       24.92       49.58     74.22 o 
 -17   6   6       46.25        4.48     70.12 o 
 -16   6   6     2761.73     2325.66    186.35 o 
 -15   6   6     4913.42     4846.07    194.35 o 
 -14   6   6       87.04      122.26     49.33 o 
 -13   6   6     2116.74     2356.41    108.83 o 
 -12   6   6     5872.45     5967.15    226.87 o 
 -11   6   6        1.64       14.55     38.47 o 
 -10   6   6        2.23        0.00     28.95 o 
  -9   6   6    10759.03    10454.59    327.64 o 
  -8   6   6    13783.69    13277.26    402.45 o 
  -7   6   6     2239.52     2152.47    122.45 o 
  -6   6   6     1762.34     1683.36    105.62 o 
  -5   6   6    69359.90    62877.09   1716.65 o 
  -4   6   6      424.01      451.86     34.68 o 
  -3   6   6   129003.70   121368.23   3153.77 o 
  -2   6   6     1782.73     2120.65     88.52 o 
  -1   6   6    94552.26    88027.46   2891.30 o 
   0   6   6      467.30      432.90     48.98 o 
   1   6   6     6459.27     7567.25    272.14 o 
   2   6   6    38321.73    38623.48   1023.06 o 
   3   6   6     1520.12     1597.90    165.69 o 
   4   6   6      163.35      237.31     42.07 o 
   5   6   6    12737.24    12831.04    374.25 o 
   6   6   6     8114.28     7554.58    243.96 o 
   7   6   6      408.12      444.48     63.93 o 
   8   6   6     2529.79     2661.06    141.15 o 
   9   6   6      717.99      536.07    120.13 o 
  10   6   6     3126.78     3170.35    198.21 o 
  11   6   6    13803.45    14117.59    981.10 o 
  12   6   6        0.45        0.00     66.07 o 
  13   6   6     3094.96     3273.72    607.35 o 
  14   6   6        7.32       33.37    100.11 o 
  15   6   6      840.68      656.62    153.51 o 
  16   6   6     5298.54     4657.66    660.74 o 
 -19   7   6     1130.84     1140.51    132.35 o 
 -18   7   6      144.66      152.17    127.74 o 
 -17   7   6       41.46        2.67     67.15 o 
 -16   7   6       46.16      129.03     69.36 o 
 -15   7   6      107.71      108.19     59.73 o 
 -14   7   6       64.02        5.93     53.81 o 
 -13   7   6       66.77       76.17     69.36 o 
 -12   7   6      622.04      908.98     74.55 o 
 -11   7   6     1903.95     2026.06    105.51 o 
 -10   7   6    16990.37    16974.61    590.84 o 
  -9   7   6    13760.60    13149.09    472.59 o 
  -8   7   6    25899.90    24604.32   1084.64 o 
  -7   7   6      702.48      644.79     87.13 o 
  -6   7   6     9672.15     9024.40    437.10 o 
  -5   7   6     9636.93     8756.28    335.06 o 
  -4   7   6     2812.16     2698.01    112.06 o 
  -3   7   6      468.50      492.17     63.33 o 
  -2   7   6     1902.55     1791.75     94.02 o 
  -1   7   6     4218.46     4284.27    147.20 o 
   0   7   6      271.89      371.96     90.82 o 
   1   7   6      609.25      840.90    110.13 o 
   2   7   6    31221.96    30929.88    959.18 o 
   3   7   6     8887.24     8647.65    310.73 o 
   4   7   6      530.62      782.50    247.36 o 
   5   7   6     2419.56     2477.98    200.23 o 
   6   7   6    11158.22    11744.03    409.96 o 
   7   7   6      102.40       77.87     54.31 o 
   8   7   6      806.73      924.13    103.83 o 
   9   7   6        7.84       13.35     80.09 o 
  10   7   6     8321.48     7742.01    507.24 o 
  11   7   6      353.41      405.32     93.44 o 
  12   7   6     2808.58     2788.50    266.97 o 
  13   7   6       69.48      120.13     73.76 o 
  14   7   6       87.30        0.00     75.51 o 
  15   7   6      200.18      166.85     94.39 o 
 -19   8   6        0.38        0.00     76.29 o 
 -18   8   6      575.22      378.12    101.71 o 
 -17   8   6        1.87        0.00     66.48 o 
 -16   8   6      187.01      290.18     76.29 o 
 -15   8   6      127.51      213.33     73.21 o 
 -14   8   6     1316.23     1315.75     98.26 o 
 -13   8   6     1940.01     1815.11    122.42 o 
 -12   8   6      135.44      233.37     64.44 o 
 -11   8   6      242.76      158.27    120.13 o 
 -10   8   6      736.97      621.15     86.40 o 
  -9   8   6     1034.80     1150.52    118.12 o 
  -8   8   6     4645.27     4498.97    248.63 o 
  -7   8   6     1922.30     1994.01    144.41 o 
  -6   8   6      536.40      609.35    133.48 o 
  -5   8   6    20262.09    19529.08    795.02 o 
  -4   8   6      172.30      210.88     95.02 o 
  -3   8   6    18040.34    18622.46    587.56 o 
  -2   8   6       29.71      343.12     70.15 o 
  -1   8   6    19784.66    19510.48    819.13 o 
   0   8   6       54.61      148.18     45.27 o 
   1   8   6     4026.05     4698.08    220.36 o 
   2   8   6     9611.89     9620.98    342.34 o 
   3   8   6     4169.28     4528.95    196.87 o 
   4   8   6     3263.35     3182.77    157.00 o 
   5   8   6     2121.61     2104.84    133.13 o 
   6   8   6     9069.36     9336.68    372.72 o 
   7   8   6      896.54      782.30     94.39 o 
   8   8   6     1475.42     1577.66    240.27 o 
   9   8   6      768.25      876.81    103.83 o 
  10   8   6     9063.15     9054.00    405.53 o 
  11   8   6     2342.76     2356.34    174.42 o 
  12   8   6        3.36       53.39     75.51 o 
  13   8   6       49.22        6.67     75.51 o 
  14   8   6     1418.32     1537.99    280.31 o 
  15   8   6        1.31      104.68     89.30 o 
 -19   9   6        4.07        0.00     92.98 o 
 -18   9   6       39.26        0.00     73.76 o 
 -17   9   6       68.79       65.96    126.81 o 
 -16   9   6     1715.44     1842.75    155.52 o 
 -15   9   6      239.94      257.16    121.87 o 
 -14   9   6      348.25      336.90     75.29 o 
 -13   9   6      552.87      567.17     75.74 o 
 -12   9   6     6108.19     6172.27    255.35 o 
 -11   9   6      888.80      711.59    166.85 o 
 -10   9   6    52632.69    50028.66   1917.02 o 
  -9   9   6     3871.51     4091.76    238.49 o 
  -8   9   6   104058.58    98197.24   3685.54 o 
  -7   9   6      265.35      420.86    133.48 o 
  -6   9   6    29296.26    29224.72   1254.74 o 
  -5   9   6    27994.70    25961.54   1039.10 o 
  -4   9   6     7350.12     7371.41    353.08 o 
  -3   9   6     4024.60     3981.93    253.87 o 
  -2   9   6    10320.38     9962.50    429.64 o 
  -1   9   6    32477.62    30262.37   1311.55 o 
   0   9   6      411.07      389.17     75.02 o 
   1   9   6        0.38       99.04     54.81 o 
   2   9   6    66037.58    61875.23   1864.29 o 
   3   9   6     1064.56     1022.92    130.15 o 
   4   9   6    10826.91    11127.70    546.32 o 
   5   9   6      664.81      789.23     83.09 o 
   6   9   6    12781.54    13570.54    489.71 o 
   7   9   6     4013.77     4216.74    221.66 o 
   8   9   6     2707.93     2703.05    179.33 o 
   9   9   6       41.23        0.00     56.63 o 
  10   9   6     5716.57     5635.24    287.76 o 
  11   9   6     1663.84     1583.32    146.07 o 
  12   9   6     3623.05     3788.33    235.40 o 
  13   9   6      133.61       53.39    133.48 o 
  14   9   6     1340.41     1302.71    173.53 o 
  15   9   6      631.73      758.25    121.62 o 
 -18  10   6       99.99        0.00     86.76 o 
 -17  10   6      277.22      322.27     98.77 o 
 -16  10   6       26.88        6.67     75.51 o 
 -15  10   6     5174.04     4527.25    258.50 o 
 -14  10   6      160.89       89.67     63.12 o 
 -13  10   6     1669.21     1580.59    116.69 o 
 -12  10   6      462.50      547.33    106.17 o 
 -11  10   6     2276.69     2600.09    183.73 o 
 -10  10   6     9426.15     9510.99    437.05 o 
  -9  10   6     6854.17     6598.19    333.19 o 
  -8  10   6     3241.37     3053.78    195.76 o 
  -7  10   6       76.12      268.87     74.36 o 
  -6  10   6    11734.43    11625.62    515.41 o 
  -5  10   6    44900.14    41390.51   1606.54 o 
  -4  10   6     1037.70     1342.84    128.66 o 
  -3  10   6    84945.52    75461.07   2852.97 o 
  -2  10   6     3896.32     3705.31    160.73 o 
  -1  10   6    76990.89    70084.00   3852.84 o 
   0  10   6      599.76      767.92    124.37 o 
   1  10   6      109.39      237.55     57.27 o 
   2  10   6    15508.26    14302.15    483.46 o 
   3  10   6      501.40      535.12     71.19 o 
   4  10   6     4061.50     3898.03    229.60 o 
   5  10   6       38.75      134.86     52.15 o 
   6  10   6      213.72      388.75     70.01 o 
   7  10   6     8381.09     7764.39    353.86 o 
   8  10   6     8870.17     8823.41    467.19 o 
   9  10   6      428.42      446.77     89.30 o 
  10  10   6      169.23      164.11     79.81 o 
  11  10   6     3332.39     3703.60    380.43 o 
  12  10   6     6751.74     6998.21    348.85 o 
  13  10   6      448.63      781.56    246.94 o 
  14  10   6     2342.73     2522.59    246.94 o 
 -18  11   6      117.38        0.00     83.39 o 
 -17  11   6       46.90       13.35     83.39 o 
 -16  11   6      103.20        1.57     79.81 o 
 -15  11   6     1285.87     1060.07    136.60 o 
 -14  11   6      329.43      324.88     74.14 o 
 -13  11   6       84.60      103.55     76.27 o 
 -12  11   6     1835.58     1650.16    186.88 o 
 -11  11   6     4450.38     4634.38    256.57 o 
 -10  11   6     2103.62     2458.16    387.10 o 
  -9  11   6     1144.80     1135.78    233.60 o 
  -8  11   6    21742.60    20243.85    833.70 o 
  -7  11   6     3165.74     3307.51    207.78 o 
  -6  11   6      423.24      492.48    146.83 o 
  -5  11   6     3270.61     3173.88    195.76 o 
  -4  11   6     1963.14     2052.91    233.60 o 
  -3  11   6     1047.06      969.20    107.45 o 
  -2  11   6     9965.18     8876.94    412.23 o 
  -1  11   6      691.00      776.50     76.05 o 
   0  11   6     2943.14     2806.85    142.80 o 
   1  11   6     8954.69     8675.24    547.17 o 
   2  11   6     3208.81     2736.77    157.40 o 
   3  11   6     3501.49     3841.30    247.84 o 
   4  11   6     3630.38     3827.01    186.28 o 
   5  11   6    28997.89    29965.25    949.42 o 
   6  11   6     1333.05     1636.66    119.53 o 
   7  11   6        1.69       45.18     60.81 o 
   8  11   6      931.80      886.04    103.83 o 
   9  11   6      134.52       82.76     70.32 o 
  10  11   6        3.08       20.54     60.81 o 
  11  11   6     1953.30     2104.85    186.88 o 
  12  11   6      271.48      189.23     79.81 o 
  13  11   6      658.76      659.52    108.24 o 
  14  11   6       59.69      280.31     96.11 o 
 -17  12   6      236.74      273.64     94.39 o 
 -16  12   6     1233.67     1003.97    122.70 o 
 -15  12   6       38.25        0.00     89.65 o 
 -14  12   6    18318.76    16190.00    568.07 o 
 -13  12   6       12.86       53.39    240.27 o 
 -12  12   6       41.07       82.09     82.27 o 
 -11  12   6        6.97        0.00     62.85 o 
 -10  12   6      145.70      123.47     63.32 o 
  -9  12   6     3120.18     3229.00    340.38 o 
  -8  12   6     1598.90     1606.50    139.07 o 
  -7  12   6       63.04       91.33     62.85 o 
  -6  12   6      130.46      196.89    100.11 o 
  -5  12   6     2077.84     2305.49    163.05 o 
  -4  12   6      228.79      218.49     62.85 o 
  -3  12   6    20172.15    18764.62    782.33 o 
  -2  12   6     4408.69     4636.63    313.68 o 
  -1  12   6     3108.88     3297.12    206.03 o 
   0  12   6     3024.33     2893.98    150.01 o 
   1  12   6     3768.06     3501.33    175.15 o 
   2  12   6      631.74      530.69     76.98 o 
   3  12   6     4530.71     4288.70    198.30 o 
   4  12   6     9106.54     9032.88    289.24 o 
   5  12   6     1559.85     1631.91    119.53 o 
   6  12   6     1815.84     1829.35    130.79 o 
   7  12   6     4904.93     4892.23    254.84 o 
   8  12   6     3515.65     3483.36    212.21 o 
   9  12   6     6347.26     6900.54    334.97 o 
  10  12   6     6851.31     7191.92    413.80 o 
  11  12   6      670.64      824.75    153.51 o 
  12  12   6      502.18      550.00    102.54 o 
  13  12   6      274.25      360.82     92.98 o 
 -16  13   6       25.19       47.46     83.39 o 
 -15  13   6        4.46        0.00     58.48 o 
 -14  13   6      862.13     1063.27    109.25 o 
 -13  13   6      257.03      193.55     86.40 o 
 -12  13   6     1539.47     1225.19    130.07 o 
 -11  13   6     2678.52     2681.82    195.76 o 
 -10  13   6    12121.58    12182.34    544.61 o 
  -9  13   6      173.78      120.13    140.16 o 
  -8  13   6    16229.08    15087.92    647.49 o 
  -7  13   6     4071.03     4215.79    246.55 o 
  -6  13   6     1112.46     1182.34    126.81 o 
  -5  13   6     1105.53     1203.85    246.94 o 
  -4  13   6     1348.81     1266.56    128.66 o 
  -3  13   6    13720.34    13508.58    596.06 o 
  -2  13   6     5321.38     4890.97    380.43 o 
  -1  13   6     5766.35     5483.67    553.95 o 
   0  13   6    20737.33    18533.46   1655.19 o 
   1  13   6      510.77      653.89    107.01 o 
   2  13   6      330.92      435.72     76.98 o 
   3  13   6      315.57      460.27     77.68 o 
   4  13   6     8815.20     8333.58    323.55 o 
   5  13   6      718.58      797.18     80.92 o 
   6  13   6     4003.62     4457.06    213.86 o 
   7  13   6     3243.72     3496.58    212.21 o 
   8  13   6     9455.79     9703.11    429.38 o 
   9  13   6       55.87      186.09     79.81 o 
  10  13   6      714.31      643.81    108.24 o 
  11  13   6        5.48       13.35     75.51 o 
  12  13   6     2189.12     2182.67    178.59 o 
 -15  14   6        0.03        0.00     97.98 o 
 -14  14   6      973.66      870.74    140.62 o 
 -13  14   6     3274.20     3321.45    233.60 o 
 -12  14   6      122.05       97.50     85.60 o 
 -11  14   6      789.48      619.30    146.83 o 
 -10  14   6     1743.33     1708.58    152.58 o 
  -9  14   6     1156.77     1271.58    128.66 o 
  -8  14   6     2988.26     3401.55    216.23 o 
  -7  14   6     1277.06     1367.82    137.35 o 
  -6  14   6     1512.19     1767.43    152.58 o 
  -5  14   6     6692.37     7039.76    362.99 o 
  -4  14   6     6045.02     6276.16    330.86 o 
  -3  14   6    32811.23    31265.53   1250.79 o 
  -2  14   6       13.19      241.48    100.11 o 
  -1  14   6     8252.73     8241.52    607.35 o 
   0  14   6    10094.07     9986.83    473.62 o 
   1  14   6     8481.77     8222.96    412.23 o 
   2  14   6        5.76      129.37     55.66 o 
   3  14   6     7468.80     7625.01    309.16 o 
   4  14   6      594.86      710.54    104.55 o 
   5  14   6      193.19      194.41     69.21 o 
   6  14   6     1286.87     1121.80    105.08 o 
   7  14   6     2044.41     2041.00    127.86 o 
   8  14   6     2544.73     2789.79    193.32 o 
   9  14   6       31.91      179.02     79.81 o 
  10  14   6    17016.74    17444.69    707.90 o 
  11  14   6      676.21      526.06    103.83 o 
 -14  15   6     1825.80     1453.04    161.42 o 
 -13  15   6      854.36     1023.59    180.20 o 
 -12  15   6       12.86        0.00    160.18 o 
 -11  15   6     3625.56     3072.15    233.60 o 
 -10  15   6     5124.51     5037.95    290.99 o 
  -9  15   6    39540.67    40617.35   1593.60 o 
  -8  15   6      191.67      270.43     94.22 o 
  -7  15   6     2645.17     2971.16    640.72 o 
  -6  15   6    10368.26    10353.77    488.79 o 
  -5  15   6      986.53     1362.97    139.07 o 
  -4  15   6     5065.72     4659.41    272.84 o 
  -3  15   6      427.16      425.15     97.58 o 
  -2  15   6      198.26      287.86    100.11 o 
  -1  15   6       23.83       88.52     66.74 o 
   0  15   6     3559.87     3681.81    236.49 o 
   1  15   6      736.10      783.23    115.05 o 
   2  15   6     1144.96     1167.69    142.01 o 
   3  15   6    74816.81    74141.48   2245.66 o 
   4  15   6     2086.01     2207.22    205.62 o 
   5  15   6    11795.25    12748.47    566.12 o 
   6  15   6      336.68      289.64    118.61 o 
   7  15   6    13924.93    15199.24    740.83 o 
   8  15   6     1724.92     1482.24    140.64 o 
   9  15   6     7480.66     7707.16    596.56 o 
  10  15   6     7951.79     8116.24    391.62 o 
 -13  16   6     1663.12     1740.13    177.70 o 
 -12  16   6     4199.33     3612.93    333.71 o 
 -11  16   6       88.12       81.91     86.76 o 
 -10  16   6     1167.27     1227.74    145.49 o 
  -9  16   6      997.96      979.43    130.07 o 
  -8  16   6       27.43        0.00     73.61 o 
  -7  16   6     2098.55     2244.14    181.89 o 
  -6  16   6     1020.69     1266.30    146.83 o 
  -5  16   6     6357.23     6534.28    350.65 o 
  -4  16   6     2421.32     2037.59    176.49 o 
  -3  16   6      529.33      654.79    109.55 o 
  -2  16   6       91.24       89.62     74.36 o 
  -1  16   6     7924.79     7789.88    774.20 o 
   0  16   6    11684.20    11551.68   1428.27 o 
   1  16   6        0.89       82.00     74.36 o 
   2  16   6    17171.56    14813.29    663.03 o 
   3  16   6    12513.48    12623.54    586.36 o 
   4  16   6     1276.75     1288.57    122.42 o 
   5  16   6     6338.66     6025.70    436.00 o 
   6  16   6     1403.72     1651.41    131.54 o 
   7  16   6      442.39      346.83    133.48 o 
   8  16   6    11465.81    10612.48    467.14 o 
   9  16   6      196.14      290.15     89.30 o 
 -12  17   6     1503.80     1887.79    246.94 o 
 -11  17   6      117.17        0.00     83.57 o 
 -10  17   6      690.35      837.32    127.07 o 
  -9  17   6     5642.52     5475.77    323.21 o 
  -8  17   6     1469.84     1677.09    164.54 o 
  -7  17   6     1099.71     1125.67    140.62 o 
  -6  17   6       33.21      100.72     86.76 o 
  -5  17   6     6630.03     5152.44    560.63 o 
  -4  17   6      997.50      765.63    118.12 o 
  -3  17   6      664.03      725.58    119.39 o 
  -2  17   6     1352.45     1317.53    142.01 o 
  -1  17   6     2747.65     2807.70    347.06 o 
   0  17   6     2255.85     2021.45    177.84 o 
   1  17   6      101.20      280.31     95.51 o 
   2  17   6     5439.59     5138.47    353.73 o 
   3  17   6      875.25      771.55    120.52 o 
   4  17   6     4389.86     4698.93    290.99 o 
   5  17   6       27.53      218.10     78.40 o 
   6  17   6     7364.81     7941.58    332.11 o 
   7  17   6     1368.28     1322.28    300.34 o 
   8  17   6      183.87      303.50     89.30 o 
 -10  18   6     1436.49     1395.81    153.96 o 
  -9  18   6      896.71      901.89    146.83 o 
  -8  18   6       58.66        0.00     73.61 o 
  -7  18   6      347.23      427.29    107.45 o 
  -6  18   6      611.48      695.93    119.39 o 
  -5  18   6       96.51       26.70     83.57 o 
  -4  18   6      938.91     1159.03    143.27 o 
  -3  18   6     2404.43     2886.23    228.31 o 
  -2  18   6     6996.15     7059.41    385.20 o 
  -1  18   6      808.51      918.85    139.07 o 
   0  18   6       64.31      176.43     85.60 o 
   1  18   6     2112.80     2239.17    195.76 o 
   2  18   6       56.83        0.00    100.11 o 
   3  18   6        3.45       19.07     74.36 o 
   4  18   6     4937.35     5284.17    320.93 o 
   5  18   6     4287.08     4464.70    288.77 o 
   6  18   6       26.22      107.57     76.55 o 
  -8  19   6     1838.75     1870.76    233.60 o 
  -7  19   6     5696.65     6630.20    372.87 o 
  -6  19   6      753.03      847.26    193.55 o 
  -5  19   6      576.95      643.58    153.51 o 
  -4  19   6     1533.84     1728.07    286.99 o 
  -3  19   6      287.79      285.38    226.92 o 
  -2  19   6     1680.14     1854.23    413.80 o 
  -1  19   6     4033.29     3875.53    262.65 o 
   0  19   6        7.13       34.32     74.36 o 
   1  19   6    11137.12    10041.09    907.68 o 
   2  19   6       97.69      268.94    106.79 o 
   3  19   6    12852.86    12821.91    611.53 o 
   4  19   6      216.82      444.65    126.81 o 
  -3  20   6      990.42      988.72    200.22 o 
  -2  20   6     2774.15     2896.56    467.19 o 
  -1  20   6     5225.31     5077.14    533.93 o 
 -20   1   7      259.51      119.55    106.79 o 
 -19   1   7      822.77      738.89    280.31 o 
 -18   1   7        5.82      173.53    113.26 o 
 -17   1   7       21.56       11.24     89.30 o 
 -16   1   7      756.73     1195.01    160.46 o 
 -15   1   7     1611.26     1490.80    114.72 o 
 -14   1   7       33.71       33.37     60.07 o 
 -13   1   7      233.36      496.31     76.54 o 
 -12   1   7     9715.60     9690.55    281.25 o 
 -11   1   7     1692.04     1673.44     86.02 o 
 -10   1   7    58573.79    64550.25   1406.15 o 
  -9   1   7      137.81      269.23     60.69 o 
  -8   1   7    75130.02    78307.88   1695.26 o 
  -7   1   7    17634.19    17209.14    484.53 o 
  -6   1   7     3872.81     4125.62    155.51 o 
  -5   1   7     1726.43     1949.17     77.65 o 
  -4   1   7     2410.70     2508.18    154.13 o 
  -3   1   7    22679.50    21885.19    600.95 o 
  -2   1   7        4.45       29.60     25.90 o 
  -1   1   7     3924.12     3745.52    132.59 o 
   0   1   7    24139.35    23539.42    650.66 o 
   1   1   7      913.46      957.12     58.97 o 
   2   1   7    11033.58    10543.80    311.53 o 
   3   1   7     1518.45     1641.03     80.42 o 
   4   1   7     2712.64     3002.79    118.09 o 
   5   1   7       29.41       91.87     31.25 o 
   6   1   7     3058.35     3066.07    107.25 o 
   7   1   7      672.89      746.42     71.67 o 
   8   1   7     4489.49     4417.13    195.14 o 
   9   1   7     8801.56     8099.47    308.27 o 
  10   1   7     7023.89     6438.04    228.54 o 
  11   1   7     1793.67     1553.16    140.46 o 
  12   1   7      238.00      394.59     98.91 o 
  13   1   7       69.51       46.21     63.93 o 
  14   1   7     1114.59     1147.46    132.03 o 
  15   1   7     1873.38     1491.32    226.92 o 
  16   1   7     4941.37     4685.86    302.04 o 
 -20   2   7      120.02      209.30    117.70 o 
 -19   2   7     2218.05     2151.90    353.73 o 
 -18   2   7      289.85      320.36    113.26 o 
 -17   2   7     7763.43     8647.97    620.70 o 
 -16   2   7      344.50      411.48    108.24 o 
 -15   2   7    30822.40    32341.47   1787.94 o 
 -14   2   7     5005.27     5311.94    210.83 o 
 -13   2   7    12791.00    13723.09    461.75 o 
 -12   2   7     2687.87     3204.40    141.25 o 
 -11   2   7     1010.21      987.88     67.43 o 
 -10   2   7    14656.62    16093.11    428.20 o 
  -9   2   7     6766.23     7038.75    184.45 o 
  -8   2   7    20275.25    21496.03    486.74 o 
  -7   2   7     4913.81     4603.02    148.92 o 
  -6   2   7     3059.05     2972.63    123.97 o 
  -5   2   7     7441.54     6770.61    233.90 o 
  -4   2   7      986.99      891.89     54.09 o 
  -3   2   7    26308.44    23823.26    653.09 o 
  -2   2   7       13.50       67.66     46.24 o 
  -1   2   7       31.39      125.22     28.23 o 
   0   2   7    12516.52    12656.28    366.10 o 
   1   2   7      491.63      454.54     44.09 o 
   2   2   7     3848.26     4162.81    167.62 o 
   3   2   7    11593.06    12274.41    359.97 o 
   4   2   7      983.10     1004.79     63.14 o 
   5   2   7     2482.11     2627.99    108.34 o 
   6   2   7     1096.69     1065.24     66.74 o 
   7   2   7     1243.19     1401.70    122.70 o 
   8   2   7     1399.22     1429.39    132.14 o 
   9   2   7    38418.15    36498.34   1340.29 o 
  10   2   7     3172.30     2940.07    202.77 o 
  11   2   7     4567.79     4126.45    427.15 o 
  12   2   7      355.36      467.00    108.24 o 
  13   2   7      169.53        0.00     75.51 o 
  14   2   7     1930.09     1888.17    179.33 o 
  15   2   7     4607.44     4612.43    353.73 o 
  16   2   7     3218.85     3515.12    254.32 o 
 -20   3   7     1000.75     1261.73    169.90 o 
 -19   3   7       69.54        0.00    140.16 o 
 -18   3   7       63.31       26.06     98.77 o 
 -17   3   7      742.56      493.61    127.16 o 
 -16   3   7      125.59        0.00     89.30 o 
 -15   3   7     4772.56     5939.77    239.84 o 
 -14   3   7       60.89       23.65     48.01 o 
 -13   3   7        1.21       22.42     42.94 o 
 -12   3   7     1800.03     2169.54    111.41 o 
 -11   3   7     1897.07     2170.68    101.48 o 
 -10   3   7    42376.95    43000.96   1061.13 o 
  -9   3   7     1291.30     1229.62     99.95 o 
  -8   3   7    14330.29    15786.01    392.00 o 
  -7   3   7    16872.30    16123.59    416.35 o 
  -6   3   7    14642.68    13332.87    420.01 o 
  -5   3   7      415.76      404.73     60.50 o 
  -4   3   7    19988.83    17697.57    682.04 o 
  -3   3   7      549.41      504.73     42.91 o 
  -2   3   7      228.19      285.46     52.02 o 
  -1   3   7     1190.85     1043.83     76.30 o 
   0   3   7     1681.03     1691.98     83.62 o 
   1   3   7     4321.90     4659.40    163.29 o 
   2   3   7       99.98      244.08     38.90 o 
   3   3   7    58973.41    57048.02   1519.39 o 
   4   3   7     2547.45     2908.19    117.29 o 
   5   3   7     4473.84     4423.78    159.59 o 
   6   3   7     7197.01     7303.93    236.58 o 
   7   3   7     4940.10     5119.29    254.84 o 
   8   3   7     1605.21     1610.51    220.25 o 
   9   3   7     6022.78     6187.52    311.48 o 
  10   3   7      174.66      206.90     84.95 o 
  11   3   7      509.23      325.28     89.30 o 
  12   3   7      305.18      221.30    120.13 o 
  13   3   7     1011.54      870.95    206.90 o 
  14   3   7     6959.87     7192.89   1401.57 o 
  15   3   7      188.49      206.90    103.83 o 
  16   3   7     1691.79     2365.50    547.28 o 
 -20   4   7        4.69      130.00    108.24 o 
 -19   4   7       15.69      180.20    113.26 o 
 -18   4   7      260.21      160.82     98.77 o 
 -17   4   7       20.05       20.02     92.98 o 
 -16   4   7     5982.14     5649.68    433.82 o 
 -15   4   7     1101.31     1100.39     88.68 o 
 -14   4   7      437.66      371.67     57.56 o 
 -13   4   7       62.00       68.20     44.03 o 
 -12   4   7      492.03      466.71     55.94 o 
 -11   4   7      520.50      514.44     56.68 o 
 -10   4   7      403.97      554.56     55.07 o 
  -9   4   7      288.70      352.70     42.94 o 
  -8   4   7      212.30      221.01     40.90 o 
  -7   4   7      599.33      579.81     37.88 o 
  -6   4   7     1857.55     1909.30    120.18 o 
  -5   4   7     3015.16     2880.25    113.20 o 
  -4   4   7    51482.30    46499.87   1288.94 o 
  -3   4   7      251.42      315.51     37.31 o 
  -2   4   7    14586.06    14553.69    419.08 o 
  -1   4   7     4835.91     4604.61    160.60 o 
   0   4   7     6182.76     6004.89    198.65 o 
   1   4   7     6051.54     5693.25    193.71 o 
   2   4   7     7644.23     7269.56    230.54 o 
   3   4   7    23424.21    22807.79    636.45 o 
   4   4   7     1649.19     1825.24     96.33 o 
   5   4   7     4156.34     4015.68    192.43 o 
   6   4   7     6763.89     7007.16    266.23 o 
   7   4   7      574.32      508.21     79.81 o 
   8   4   7     1390.72     1377.98    133.48 o 
   9   4   7      168.99       19.51    146.83 o 
  10   4   7     4339.47     4209.90    249.99 o 
  11   4   7       81.99       66.74    113.46 o 
  12   4   7      158.06      166.85    113.46 o 
  13   4   7     1339.01     1127.55    246.94 o 
  14   4   7     4710.26     4661.54    747.50 o 
  15   4   7      660.05      586.76    132.14 o 
 -20   5   7       14.10       13.90    112.09 o 
 -19   5   7     2703.44     2859.80    360.40 o 
 -18   5   7       15.88        0.00    133.48 o 
 -17   5   7        4.95        0.00     83.39 o 
 -16   5   7      100.85        0.00     64.56 o 
 -15   5   7       35.63       71.31     50.48 o 
 -14   5   7      287.38      561.99     73.55 o 
 -13   5   7     1340.01     1059.76     77.17 o 
 -12   5   7     2359.33     2942.43    120.82 o 
 -11   5   7     6089.62     5597.08    180.64 o 
 -10   5   7    13099.64    12800.40    351.73 o 
  -9   5   7      495.63      431.99     52.92 o 
  -8   5   7    13335.78    12532.10    382.87 o 
  -7   5   7     7428.59     6580.72    223.98 o 
  -6   5   7     5224.65     4880.52    263.12 o 
  -5   5   7    15041.42    13932.84    404.64 o 
  -4   5   7       69.70       56.79     22.73 o 
  -3   5   7     2366.00     2441.56    104.57 o 
  -2   5   7    14579.43    14607.40    420.97 o 
  -1   5   7     4339.89     4258.89    211.93 o 
   0   5   7      349.44      347.87     43.86 o 
   1   5   7    15099.55    14746.02    431.43 o 
   2   5   7     1132.88     1193.86     73.21 o 
   3   5   7    10216.87    10336.12    315.55 o 
   4   5   7    17010.20    16849.58    549.22 o 
   5   5   7      155.94      165.19     68.68 o 
   6   5   7     9331.16     9430.59    337.12 o 
   7   5   7     2796.39     2477.97    193.55 o 
   8   5   7     2354.01     2281.54    160.46 o 
   9   5   7        3.31        0.00     56.63 o 
  10   5   7     6147.68     6103.20    413.80 o 
  11   5   7    11054.15    10198.77    462.49 o 
  12   5   7        7.12      160.18    126.81 o 
  13   5   7      276.17      309.10    140.16 o 
  14   5   7     2129.11     2094.76    280.31 o 
  15   5   7        0.46        0.00     89.30 o 
 -19   6   7     1100.68     1651.39    407.12 o 
 -18   6   7      336.59      370.01    115.46 o 
 -17   6   7      881.98      607.55     98.58 o 
 -16   6   7     1127.68      968.59     92.48 o 
 -15   6   7     7667.20     7832.31    245.70 o 
 -14   6   7       80.79       93.24     54.71 o 
 -13   6   7     4088.67     4018.90    150.20 o 
 -12   6   7     2794.92     2885.51    119.17 o 
 -11   6   7      204.92      227.53     42.58 o 
 -10   6   7     1163.98     1416.08     75.35 o 
  -9   6   7       68.96       67.11     40.46 o 
  -8   6   7      941.59      921.85     86.09 o 
  -7   6   7      874.62      741.65    105.21 o 
  -6   6   7     5545.55     4964.17    223.46 o 
  -5   6   7    14120.29    12705.09    459.87 o 
  -4   6   7       66.36      237.42     75.14 o 
  -3   6   7     3410.59     3680.13    154.13 o 
  -2   6   7    16844.79    15424.02    730.18 o 
  -1   6   7    10368.63     9535.23    357.05 o 
   0   6   7      378.23      358.01     45.71 o 
   1   6   7     2038.09     2011.94     99.33 o 
   2   6   7      198.25      229.35     54.49 o 
   3   6   7       34.12       61.48     45.76 o 
   4   6   7     4437.35     4667.05    202.68 o 
   5   6   7      842.04      916.78     86.33 o 
   6   6   7     1018.23     1103.29    127.91 o 
   7   6   7     9018.14     8562.79    533.93 o 
   8   6   7     1899.71     1864.02    141.58 o 
   9   6   7     2213.58     2344.93    169.90 o 
  10   6   7      573.96      836.38    117.70 o 
  11   6   7    12759.00    12801.83   1014.47 o 
  12   6   7       49.79       85.10     73.76 o 
  13   6   7      708.05      889.54    173.53 o 
  14   6   7      969.36      981.64    166.85 o 
  15   6   7      542.50      687.50    220.25 o 
 -19   7   7     1049.15     1074.39    164.97 o 
 -18   7   7     1315.40     1157.12    121.72 o 
 -17   7   7     2730.39     3208.80    184.41 o 
 -16   7   7      679.19      529.64     79.65 o 
 -15   7   7     1490.45     1200.04     96.16 o 
 -14   7   7       47.55      114.01     54.92 o 
 -13   7   7     2439.28     3232.43    131.73 o 
 -12   7   7     2590.81     2375.36    125.41 o 
 -11   7   7      722.88     1015.43     73.32 o 
 -10   7   7     1125.48     1044.70     95.56 o 
  -9   7   7    17586.76    16848.81    594.66 o 
  -8   7   7    15017.42    13278.34    573.37 o 
  -7   7   7     2586.73     2545.05    370.20 o 
  -6   7   7    16737.90    14489.17    558.55 o 
  -5   7   7       37.10       47.68     54.83 o 
  -4   7   7      776.25      939.81     61.38 o 
  -3   7   7     6082.08     5950.66    210.01 o 
  -2   7   7    55039.39    51127.46   2195.38 o 
  -1   7   7     6069.50     5867.55    225.22 o 
   0   7   7     3638.78     3506.90    157.24 o 
   1   7   7    89197.34    85680.13   2544.68 o 
   2   7   7      573.30      859.06     76.76 o 
   3   7   7    27722.08    28838.78    905.96 o 
   4   7   7     1172.15     1330.38     96.77 o 
   5   7   7    61281.87    61177.37   2681.09 o 
   6   7   7      834.20     1012.79    191.52 o 
   7   7   7      616.64      739.62    106.79 o 
   8   7   7    14202.92    13822.32    566.32 o 
   9   7   7      693.22     1063.33    146.83 o 
  10   7   7      232.91      279.61     89.30 o 
  11   7   7      146.00       92.65     79.81 o 
  12   7   7     2789.95     2761.76    197.54 o 
  13   7   7     1360.38     1267.50    233.60 o 
  14   7   7      155.62       54.80    153.51 o 
  15   7   7        0.25        0.00    100.11 o 
 -19   8   7     1071.19      897.63    123.48 o 
 -18   8   7     8612.68     7945.10    378.22 o 
 -17   8   7      617.36      493.16     93.66 o 
 -16   8   7    12568.42    11773.00    450.84 o 
 -15   8   7     1479.31     1402.61    102.03 o 
 -14   8   7    10169.32    10065.06    326.43 o 
 -13   8   7      637.01      689.37    102.71 o 
 -12   8   7       85.82      127.92     54.49 o 
 -11   8   7      607.95      683.71     99.15 o 
 -10   8   7      275.29      389.56    113.46 o 
  -9   8   7     1540.56     1591.00    134.40 o 
  -8   8   7     4561.46     4209.13    234.85 o 
  -7   8   7     2351.55     2218.24    156.35 o 
  -6   8   7    25597.48    22960.81    932.86 o 
  -5   8   7       10.33      217.39     74.36 o 
  -4   8   7    50036.03    46601.93   1799.14 o 
  -3   8   7     7675.69     7806.26    392.69 o 
  -2   8   7   217775.95   211213.86   7196.94 o 
  -1   8   7     1344.23     1462.68     95.71 o 
   0   8   7    13886.21    15423.16    942.11 o 
   1   8   7    55228.96    54286.17   1637.96 o 
   2   8   7      328.45      497.14     77.89 o 
   3   8   7    10630.28    10587.36    377.88 o 
   4   8   7     7050.70     6808.46    428.08 o 
   5   8   7    22269.24    21774.72    766.82 o 
   6   8   7     3915.73     3636.62    177.64 o 
   7   8   7     1413.97     1053.64    108.24 o 
   8   8   7    24484.70    23946.91    906.11 o 
   9   8   7       25.29       28.48     73.42 o 
  10   8   7      727.72      641.83    103.83 o 
  11   8   7     3807.77     4034.61    313.68 o 
  12   8   7     6717.21     7116.99    627.37 o 
  13   8   7       96.63      106.79    133.48 o 
  14   8   7       50.30       77.98     86.36 o 
 -18   9   7      495.61      308.92     98.77 o 
 -17   9   7      394.75      338.83     98.77 o 
 -16   9   7      577.38      620.58     94.41 o 
 -15   9   7      476.40      585.86    106.63 o 
 -14   9   7      134.24      258.60     69.72 o 
 -13   9   7      276.52      142.24     82.88 o 
 -12   9   7     1411.97     1795.44    152.58 o 
 -11   9   7     1042.64      968.00    146.83 o 
 -10   9   7     2311.16     2473.67    176.49 o 
  -9   9   7     7984.32     7393.96    357.64 o 
  -8   9   7     2390.34     2597.76    413.80 o 
  -7   9   7      807.49      932.17    109.55 o 
  -6   9   7     2998.37     2861.75    213.57 o 
  -5   9   7     5180.66     5052.25    278.15 o 
  -4   9   7     7519.60     6859.66    349.69 o 
  -3   9   7    20691.39    18908.75   1021.14 o 
  -2   9   7     1733.91     1795.15     98.02 o 
  -1   9   7     1184.36     1365.32    120.45 o 
   0   9   7    22782.69    21958.96    600.09 o 
   1   9   7     7117.27     6530.13    327.46 o 
   2   9   7     6859.63     6259.31    299.14 o 
   3   9   7    14969.29    14897.35    667.15 o 
   4   9   7    11202.51    10970.58    394.16 o 
   5   9   7    19284.83    18431.60    855.21 o 
   6   9   7     3090.77     3217.61    169.67 o 
   7   9   7      252.00      142.38     70.32 o 
   8   9   7     8940.13     8822.03    407.12 o 
   9   9   7     1787.06     1874.19    155.52 o 
  10   9   7       70.94      118.35     70.32 o 
  11   9   7      278.10      318.25     89.30 o 
  12   9   7      464.89      636.55    112.09 o 
  13   9   7     1053.14      915.91    125.08 o 
  14   9   7     1158.86     1234.11    147.51 o 
 -18  10   7      106.53        0.00     84.95 o 
 -17  10   7        1.00        0.00     79.81 o 
 -16  10   7     2345.71     2123.46    150.76 o 
 -15  10   7     3395.49     3581.81    185.13 o 
 -14  10   7        0.72        0.00     61.53 o 
 -13  10   7        1.98       37.27     58.48 o 
 -12  10   7     1032.69      942.94    260.29 o 
 -11  10   7      144.58      125.86     74.36 o 
 -10  10   7       45.60       37.23    106.79 o 
  -9  10   7        2.34       13.35     80.09 o 
  -8  10   7      936.35      894.34    111.19 o 
  -7  10   7      732.77      697.68     99.15 o 
  -6  10   7        0.33      121.88    126.81 o 
  -5  10   7    15053.58    13410.12    584.96 o 
  -4  10   7    21638.53    20065.72   1188.00 o 
  -3  10   7     1627.39     1756.31    155.21 o 
  -2  10   7      293.92      513.20     87.08 o 
  -1  10   7     9857.45     8955.42    449.61 o 
   0  10   7    16640.15    16210.94    605.52 o 
   1  10   7        6.45      118.20     52.02 o 
   2  10   7    11487.87    10936.53    390.34 o 
   3  10   7     9197.05     9060.78    340.28 o 
   4  10   7     5882.95     6133.44    258.41 o 
   5  10   7     4984.02     4876.10    340.73 o 
   6  10   7      460.39      545.40     84.50 o 
   7  10   7       57.77      114.41    133.48 o 
   8  10   7     5039.05     5123.81    347.06 o 
   9  10   7      100.43      186.88     75.51 o 
  10  10   7        8.29        0.00     66.07 o 
  11  10   7     1463.84     1921.12    173.53 o 
  12  10   7      118.33       73.42    126.81 o 
  13  10   7     1969.21     2109.22    280.31 o 
 -17  11   7      258.63      310.19     98.77 o 
 -16  11   7       75.28        5.77     66.79 o 
 -15  11   7     3152.70     3507.72    186.28 o 
 -14  11   7     1147.08      983.40    105.02 o 
 -13  11   7     1130.07     1342.57    173.53 o 
 -12  11   7     2608.70     2141.86    164.54 o 
 -11  11   7      914.54      890.57    119.39 o 
 -10  11   7      140.62      160.18    166.85 o 
  -9  11   7      146.16       97.08     74.99 o 
  -8  11   7     8992.34     8337.54    409.79 o 
  -7  11   7     5748.22     5949.43    680.76 o 
  -6  11   7       50.57       70.08     63.32 o 
  -5  11   7      327.76      411.01     87.08 o 
  -4  11   7    15230.66    14510.21    633.82 o 
  -3  11   7     7900.13     7517.41    377.62 o 
  -2  11   7     3560.20     3230.29    209.41 o 
  -1  11   7      122.31       19.67     62.85 o 
   0  11   7     7592.44     7450.87    472.53 o 
   1  11   7    26150.96    24651.14    790.12 o 
   2  11   7       53.88      108.60     42.42 o 
   3  11   7    74536.36    72098.66   2799.07 o 
   4  11   7      264.16      372.07     75.29 o 
   5  11   7    18011.95    19173.47    992.32 o 
   6  11   7     5080.25     5402.26    273.72 o 
   7  11   7    10853.20    11465.46    507.24 o 
   8  11   7     3611.08     3809.33    221.66 o 
   9  11   7      494.19      473.96     94.39 o 
  10  11   7     3648.99     3773.38    231.10 o 
  11  11   7     1535.98     1639.47    155.52 o 
  12  11   7        0.60       16.91     70.32 o 
 -16  12   7     2846.29     3042.54    178.27 o 
 -15  12   7      827.33      736.16    138.91 o 
 -14  12   7      400.42      337.66     80.55 o 
 -13  12   7     1647.98     1309.62    140.62 o 
 -12  12   7      107.28       50.06     63.32 o 
 -11  12   7       90.99        0.00     73.42 o 
 -10  12   7        5.49        0.00    233.60 o 
  -9  12   7     1584.54     1792.72    156.35 o 
  -8  12   7       28.13      125.70    173.53 o 
  -7  12   7        5.06       16.53     63.70 o 
  -6  12   7     2919.25     3048.05    200.40 o 
  -5  12   7     1697.39     1767.72    153.96 o 
  -4  12   7    30107.03    28202.35   1144.92 o 
  -3  12   7     3770.97     3490.56    347.06 o 
  -2  12   7    32344.38    29736.94   1421.59 o 
  -1  12   7     3185.23     2760.05    197.43 o 
   0  12   7     5773.15     5610.91    315.32 o 
   1  12   7     1819.25     1774.59    118.83 o 
   2  12   7     1249.25     1192.88     97.36 o 
   3  12   7    15697.25    14599.54    450.84 o 
   4  12   7     5743.62     5821.20    283.48 o 
   5  12   7      718.95      715.26     98.84 o 
   6  12   7     6360.76     6288.07    302.04 o 
   7  12   7     5146.13     5613.16    283.16 o 
   8  12   7     2840.99     2808.86    193.32 o 
   9  12   7     1265.62     1429.39    141.58 o 
  10  12   7     6894.92     7526.08    367.75 o 
  11  12   7     2200.51     2570.57    191.94 o 
  12  12   7      191.44      117.17     83.39 o 
 -16  13   7      935.53      938.28    142.50 o 
 -15  13   7     1134.98      783.00    121.63 o 
 -14  13   7        5.28       67.05     63.71 o 
 -13  13   7      985.84      866.67    119.39 o 
 -12  13   7        5.07      298.47     87.08 o 
 -11  13   7     1193.89      926.64    140.16 o 
 -10  13   7     5671.50     5846.14    325.39 o 
  -9  13   7       54.40      224.70     86.40 o 
  -8  13   7     4042.72     3854.28    242.13 o 
  -7  13   7     4531.98     4333.30    258.72 o 
  -6  13   7      327.89      475.62    100.11 o 
  -5  13   7       60.07       16.53    113.46 o 
  -4  13   7      190.11       84.94    113.46 o 
  -3  13   7     2477.19     2672.04    198.97 o 
  -2  13   7      559.56      542.36    146.83 o 
  -1  13   7      301.98      257.48     86.76 o 
   0  13   7     5500.84     5239.95    298.72 o 
   1  13   7     2288.08     2355.57    187.00 o 
   2  13   7     4968.31     5187.41    229.99 o 
   3  13   7     2698.55     2364.95    153.62 o 
   4  13   7        8.51       43.46     66.88 o 
   5  13   7      217.76      178.58     70.41 o 
   6  13   7     1663.52     1689.85    141.58 o 
   7  13   7      118.54      181.87    146.83 o 
   8  13   7     4536.82     5037.96    268.88 o 
   9  13   7     5789.71     6359.14    325.53 o 
  10  13   7     1778.69     1747.71    160.46 o 
  11  13   7      312.56      347.06     96.11 o 
 -15  14   7     9723.04     8416.52    346.42 o 
 -14  14   7     5580.95     5112.99    306.19 o 
 -13  14   7     4492.06     4025.40    353.73 o 
 -12  14   7      438.86      398.79    120.13 o 
 -11  14   7      192.93      111.59     87.08 o 
 -10  14   7     2224.66     2299.74    313.68 o 
  -9  14   7     1734.67     1760.14    156.35 o 
  -8  14   7      171.81      289.52     87.08 o 
  -7  14   7     1336.75     1324.09    266.97 o 
  -6  14   7      128.66      178.38     74.99 o 
  -5  14   7     8945.24     8694.79    432.00 o 
  -4  14   7     1160.15     1403.59    142.01 o 
  -3  14   7    10851.87    11345.40    740.83 o 
  -2  14   7     4143.16     3571.10    240.37 o 
  -1  14   7     1050.01     1090.99    131.33 o 
   0  14   7      952.69      943.62    153.51 o 
   1  14   7     3514.89     3561.40    236.49 o 
   2  14   7     1579.21     1550.02    152.58 o 
   3  14   7     9638.93     9278.37    357.39 o 
   4  14   7      123.80       12.49     58.48 o 
   5  14   7     3565.05     3708.35    195.39 o 
   6  14   7     2420.34     2149.60    207.77 o 
   7  14   7      421.34      497.37    173.53 o 
   8  14   7      242.99      507.24     98.77 o 
   9  14   7    13041.95    13831.29    580.42 o 
  10  14   7        5.54      186.88    106.79 o 
 -14  15   7      230.18      251.32    109.55 o 
 -13  15   7       67.88       39.51     87.08 o 
 -12  15   7     1343.30     1324.93    155.21 o 
 -11  15   7       36.39       48.05     87.08 o 
 -10  15   7     3711.88     3494.34    240.37 o 
  -9  15   7        8.30       27.28     86.76 o 
  -8  15   7     3086.64     3005.72    221.39 o 
  -7  15   7       93.77       75.45     85.60 o 
  -6  15   7     2729.30     3040.74    266.97 o 
  -5  15   7      269.32      268.57     87.08 o 
  -4  15   7      179.46      181.31    146.83 o 
  -3  15   7      314.50      289.24    140.16 o 
  -2  15   7     1906.17     2156.53    176.49 o 
  -1  15   7     1662.93     1539.39    407.12 o 
   0  15   7      555.97      427.45     97.58 o 
   1  15   7    11468.79    10776.69    520.85 o 
   2  15   7       97.07      305.06    140.16 o 
   3  15   7     4151.68     4220.43    413.80 o 
   4  15   7        3.13       20.57     92.68 o 
   5  15   7    11186.38    11241.99    619.16 o 
   6  15   7        4.22      125.14     73.76 o 
   7  15   7     2340.30     2275.69    169.11 o 
   8  15   7     3003.36     2884.56    158.37 o 
   9  15   7     1297.01     1379.54    151.02 o 
 -12  16   7      433.44      269.73     99.79 o 
 -11  16   7        0.82       46.16     86.40 o 
 -10  16   7     4171.56     4178.16    272.84 o 
  -9  16   7     1089.52     1263.91    153.96 o 
  -8  16   7     2519.11     2314.86    253.62 o 
  -7  16   7      532.52      581.15    118.12 o 
  -6  16   7     2976.09     3027.05    253.62 o 
  -5  16   7     1174.66     1124.19    143.27 o 
  -4  16   7     1835.23     1611.18    164.54 o 
  -3  16   7     2424.52     2465.60    200.40 o 
  -2  16   7     2471.39     1925.91    300.34 o 
  -1  16   7      431.63      634.97    206.90 o 
   0  16   7     3209.66     3046.87    221.39 o 
   1  16   7      942.28      932.17    160.18 o 
   2  16   7      402.10      390.25     99.15 o 
   3  16   7      719.54      859.82    132.46 o 
   4  16   7       25.62        0.00    233.60 o 
   5  16   7      276.04      380.63    124.32 o 
   6  16   7     1257.96     1518.63    333.71 o 
   7  16   7      521.02      674.23    108.24 o 
   8  16   7     3059.08     3088.57    413.80 o 
 -11  17   7      568.74      657.81    132.46 o 
 -10  17   7    44772.82    42001.88   1667.72 o 
  -9  17   7      343.04      414.69    109.55 o 
  -8  17   7    32166.42    31564.59   1292.44 o 
  -7  17   7     2266.46     2212.36    226.92 o 
  -6  17   7     7305.52     7328.99    487.21 o 
  -5  17   7     3921.52     3896.46    262.65 o 
  -4  17   7     1264.68     1135.23    143.27 o 
  -3  17   7     3463.03     3357.56    245.34 o 
  -2  17   7      591.37      474.09    109.55 o 
  -1  17   7     2625.67     2546.16    340.38 o 
   0  17   7      614.25      533.78    111.19 o 
   1  17   7        2.86       77.19     85.60 o 
   2  17   7      141.80      496.66    200.22 o 
   3  17   7     2316.46     2270.32    246.94 o 
   4  17   7     3255.90     3673.33    262.65 o 
   5  17   7      126.50       92.33     86.40 o 
   6  17   7     2384.40     2362.65    253.62 o 
  -9  18   7     1918.32     1732.73    177.84 o 
  -8  18   7     3969.82     3919.53    262.65 o 
  -7  18   7        2.51       89.17     76.37 o 
  -6  18   7        3.87       71.75     86.40 o 
  -5  18   7     7897.65     7253.28    413.80 o 
  -4  18   7     2064.73     2452.90    212.35 o 
  -3  18   7    18729.43    18369.80    813.49 o 
  -2  18   7      114.14      155.54     85.60 o 
  -1  18   7      859.98      766.64    132.46 o 
   0  18   7     1207.87     1512.19    164.54 o 
   1  18   7     5199.86     4585.86    295.09 o 
   2  18   7      146.21      355.73    200.22 o 
   3  18   7        6.84        0.00    153.51 o 
   4  18   7     1841.71     1822.56    187.00 o 
  -6  19   7       66.74      119.15     98.42 o 
  -5  19   7      169.29      251.23    108.57 o 
  -4  19   7      666.22      366.86    111.19 o 
  -3  19   7       14.95       25.67     87.68 o 
  -2  19   7      542.77      479.33    233.60 o 
  -1  19   7       59.01        6.67     75.98 o 
   0  19   7        0.13        0.00    100.11 o 
   1  19   7      780.42      835.04    173.53 o 
 -20   0   8      282.13      333.71    173.53 o 
 -19   0   8      151.06      200.22    160.18 o 
 -18   0   8     2297.75     2269.21    293.66 o 
 -17   0   8      428.57      333.71    173.53 o 
 -16   0   8      119.34      115.05     98.77 o 
 -15   0   8     3952.69     4353.45    287.76 o 
 -14   0   8     3254.80     3810.67    259.43 o 
 -13   0   8       37.01      100.46     89.30 o 
 -12   0   8        0.59        0.00     83.39 o 
 -11   0   8    10018.01    11154.27    674.09 o 
 -10   0   8     9463.31    10273.84    411.13 o 
  -9   0   8    15352.29    15583.97    522.13 o 
  -8   0   8      189.82      262.86     85.92 o 
  -7   0   8     7618.18     7334.94    306.74 o 
  -6   0   8    33355.88    34684.71   2549.82 o 
  -5   0   8     3796.62     4090.96    341.30 o 
  -4   0   8   322208.06   292910.91  15257.10 o 
  -3   0   8      376.72      634.92     83.57 o 
  -2   0   8   208765.50   212277.53   7841.48 o 
  -1   0   8    59480.49    60655.55   2288.14 o 
   0   0   8    58361.83    60365.11   2275.08 o 
   1   0   8     2013.55     2326.15    393.77 o 
   2   0   8     2581.20     3231.10    260.29 o 
   3   0   8    35338.33    34842.41   1341.45 o 
   4   0   8       17.75       60.07     47.19 o 
   5   0   8      465.03      683.12     75.51 o 
   6   0   8     8544.50     7795.40    493.89 o 
   7   0   8     3600.40     3510.60    293.66 o 
   8   0   8     8116.48     7955.58    520.58 o 
   9   0   8     2467.10     2135.73    240.27 o 
  10   0   8      422.07      347.06    133.48 o 
  11   0   8     1042.34     1054.52    186.88 o 
  12   0   8     3852.08     2522.83    293.66 o 
  13   0   8       54.24       13.35    120.13 o 
  14   0   8     1693.26     2082.33    280.31 o 
  15   0   8     5267.99     5713.07    493.89 o 
 -20   1   8      502.98      467.19    132.14 o 
 -19   1   8       18.66       46.72    103.83 o 
 -18   1   8     1027.66     1007.90    213.57 o 
 -17   1   8      482.78      398.79    200.22 o 
 -16   1   8      755.41     1085.22    101.31 o 
 -15   1   8      760.01     1244.91    106.79 o 
 -14   1   8       27.72      117.85     66.24 o 
 -13   1   8      235.17      358.82     74.44 o 
 -12   1   8     2164.27     2296.69    135.22 o 
 -11   1   8    28214.33    30220.86    766.34 o 
 -10   1   8     2644.62     3006.56    121.53 o 
  -9   1   8    21588.29    22744.45    580.20 o 
  -8   1   8     9347.46     9296.73    247.79 o 
  -7   1   8    26640.72    24897.86    688.47 o 
  -6   1   8     1744.60     1940.43     83.53 o 
  -5   1   8    11491.80    10263.86    387.20 o 
  -4   1   8    53078.80    49502.34   1568.30 o 
  -3   1   8     2599.08     1950.35    119.02 o 
  -2   1   8    51054.06    50704.77   1354.32 o 
  -1   1   8     2313.50     2144.15    102.76 o 
   0   1   8     9936.00    10021.81    304.98 o 
   1   1   8     7959.73     8668.37    269.83 o 
   2   1   8    18273.64    18910.38    533.66 o 
   3   1   8    20453.44    19582.39    551.41 o 
   4   1   8      749.88      682.39     56.44 o 
   5   1   8      420.25      495.44     63.13 o 
   6   1   8    15729.24    15679.30    517.13 o 
   7   1   8     3414.15     3448.79    202.77 o 
   8   1   8     4688.95     4827.46    259.43 o 
   9   1   8       26.64        0.00     56.63 o 
  10   1   8        0.02       20.02     66.07 o 
  11   1   8     2010.60     1674.80    164.97 o 
  12   1   8      684.98      535.02    153.51 o 
  13   1   8      506.14      460.52    122.70 o 
  14   1   8      180.68       86.76    103.83 o 
  15   1   8     2768.61     2943.45    373.75 o 
 -20   2   8        9.56        0.00    103.83 o 
 -19   2   8        9.56        0.00    102.54 o 
 -18   2   8      900.80      699.17    131.13 o 
 -17   2   8     2020.78     2151.17    202.77 o 
 -16   2   8     1088.20     1073.53    120.12 o 
 -15   2   8     1360.06     1421.14    138.85 o 
 -14   2   8     2968.48     3180.24    277.44 o 
 -13   2   8      234.74      178.06     78.99 o 
 -12   2   8      802.76     1072.08     97.86 o 
 -11   2   8        7.28       20.19     38.67 o 
 -10   2   8     4170.92     4877.32    165.34 o 
  -9   2   8     1034.33     1463.27    159.35 o 
  -8   2   8       56.12       34.52     31.84 o 
  -7   2   8     8132.21     7818.42    200.17 o 
  -6   2   8      952.38      771.35     56.71 o 
  -5   2   8     5440.42     4930.91    223.49 o 
  -4   2   8       24.30        0.00     31.92 o 
  -3   2   8     1078.38      940.87     82.85 o 
  -2   2   8    13536.00    13086.75    385.31 o 
  -1   2   8     6847.07     5890.34    194.38 o 
   0   2   8     2150.53     2041.48     95.81 o 
   1   2   8     3293.07     3243.16    124.34 o 
   2   2   8    22714.21    23267.14    647.92 o 
   3   2   8     4213.79     4634.22    179.18 o 
   4   2   8     1304.38     1476.38     83.23 o 
   5   2   8      256.28      440.06     49.72 o 
   6   2   8     8655.17     8677.26    315.43 o 
   7   2   8        2.32       13.35     51.27 o 
   8   2   8     1931.46     2174.45    164.97 o 
   9   2   8    10808.55    10231.14    457.70 o 
  10   2   8      250.86      228.33    100.11 o 
  11   2   8      395.29      320.36    103.83 o 
  12   2   8      149.99      157.21     86.76 o 
  13   2   8     2335.80     2010.82    520.58 o 
  14   2   8        1.12        0.00     86.76 o 
  15   2   8      308.17      301.88    121.62 o 
 -20   3   8      818.73      974.77    253.62 o 
 -19   3   8       85.58       40.04     94.39 o 
 -18   3   8       15.24        0.00    120.13 o 
 -17   3   8       70.75       97.25     96.11 o 
 -16   3   8      137.24      224.25    123.33 o 
 -15   3   8      235.25      176.05     68.88 o 
 -14   3   8     2569.26     3128.23    202.30 o 
 -13   3   8     2491.87     3114.90    230.06 o 
 -12   3   8       17.40        9.89     41.65 o 
 -11   3   8     6873.70     7338.33    226.17 o 
 -10   3   8    16963.14    17275.71    532.30 o 
  -9   3   8    51911.44    51110.99   1257.49 o 
  -8   3   8     1307.48     1867.68    105.54 o 
  -7   3   8     2631.64     2788.57    182.75 o 
  -6   3   8    12370.11    11161.78    334.06 o 
  -5   3   8      495.94      581.79     48.50 o 
  -4   3   8     7364.94     6975.84    226.43 o 
  -3   3   8     3635.70     3685.00    138.73 o 
  -2   3   8    10119.95    10344.90    312.41 o 
  -1   3   8     4375.43     4843.21    170.43 o 
   0   3   8       36.81      103.76     40.46 o 
   1   3   8    15891.27    15046.56    437.45 o 
   2   3   8    12771.38    11933.16    357.01 o 
   3   3   8     2033.27     2450.71    131.01 o 
   4   3   8       49.43       61.09     35.62 o 
   5   3   8    11892.10    11732.41    353.40 o 
   6   3   8      450.32      419.58     60.69 o 
   7   3   8     1303.26     1248.10    117.70 o 
   8   3   8     2573.58     2332.23    174.42 o 
   9   3   8    14657.68    13299.27    941.05 o 
  10   3   8     2197.78     2115.51    220.25 o 
  11   3   8      193.41       86.76     73.76 o 
  12   3   8       23.81        0.00     73.76 o 
  13   3   8      239.89      111.46     92.98 o 
  14   3   8      314.43      199.64    260.29 o 
 -20   4   8     1165.65     1501.95    188.77 o 
 -19   4   8       30.21        0.00     98.77 o 
 -18   4   8      129.66       46.72    103.83 o 
 -17   4   8      499.21      440.49    122.70 o 
 -16   4   8     2739.97     2836.96    181.61 o 
 -15   4   8       81.56      190.53     66.82 o 
 -14   4   8     1975.27     2106.23    104.84 o 
 -13   4   8     1543.35     1947.73    101.56 o 
 -12   4   8      252.84      422.48     52.75 o 
 -11   4   8      569.04      786.87     68.01 o 
 -10   4   8     1915.79     1702.55     85.97 o 
  -9   4   8     9034.10     9377.12    268.30 o 
  -8   4   8     1031.24     1118.02    100.19 o 
  -7   4   8     6539.94     5817.45    305.75 o 
  -6   4   8    13845.77    12341.49    450.36 o 
  -5   4   8      118.05      180.85     32.26 o 
  -4   4   8    34849.49    33066.20   1035.83 o 
  -3   4   8     7747.75     7339.01    312.12 o 
  -2   4   8    25591.83    23097.66    644.92 o 
  -1   4   8      178.74      220.12     40.50 o 
   0   4   8      449.52      731.95     90.55 o 
   1   4   8    20565.00    20544.18    583.67 o 
   2   4   8     1081.72     1275.47     78.38 o 
   3   4   8      160.20      269.53     45.99 o 
   4   4   8     5684.46     5996.80    207.80 o 
   5   4   8     7819.68     7993.65    257.18 o 
   6   4   8       10.76       33.37     60.07 o 
   7   4   8        3.27       25.48     51.27 o 
   8   4   8     2082.63     1974.56    260.29 o 
   9   4   8     5126.10     4633.79    300.34 o 
  10   4   8     8970.40     8625.58    410.50 o 
  11   4   8      208.43      186.88     83.39 o 
  12   4   8     1242.02     1226.32    253.62 o 
  13   4   8      501.98      520.69    160.18 o 
  14   4   8       39.93        0.00    100.11 o 
 -19   5   8      411.00       47.01    213.57 o 
 -18   5   8        7.41        0.00     98.77 o 
 -17   5   8      436.93      525.90    125.08 o 
 -16   5   8     1107.74     1016.38    131.69 o 
 -15   5   8     1799.00     1951.65    105.55 o 
 -14   5   8     1023.77     1017.92     79.30 o 
 -13   5   8     1912.61     2373.75    187.10 o 
 -12   5   8      932.41      983.89     86.38 o 
 -11   5   8     1099.78     1115.87    187.67 o 
 -10   5   8      119.80       69.30     41.12 o 
  -9   5   8     8372.67     8126.08    273.61 o 
  -8   5   8      260.36      186.54     54.91 o 
  -7   5   8     1778.21     1501.11    108.28 o 
  -6   5   8     3209.09     2565.77    144.29 o 
  -5   5   8      518.56      523.54     77.96 o 
  -4   5   8       31.43       72.89     30.00 o 
  -3   5   8     1743.52     1609.53     82.14 o 
  -2   5   8       10.08       38.40     67.43 o 
  -1   5   8      289.14      258.16     40.28 o 
   0   5   8     6876.56     6672.99    222.79 o 
   1   5   8     3495.54     3438.35    139.46 o 
   2   5   8    17720.53    17877.32    516.60 o 
   3   5   8      432.53      504.30     53.45 o 
   4   5   8    17663.72    17316.15    570.96 o 
   5   5   8      150.15      143.56     65.30 o 
   6   5   8        0.92       80.09    160.18 o 
   7   5   8     5513.38     5340.56    387.10 o 
   8   5   8     1508.02     1422.84    136.62 o 
   9   5   8      743.91      781.46    117.70 o 
  10   5   8     2431.79     2524.80    380.43 o 
  11   5   8      426.16      410.31    133.48 o 
  12   5   8     2778.06     2804.86    216.47 o 
  13   5   8      622.77      385.41    206.90 o 
  14   5   8     1577.28     1790.26    580.65 o 
 -19   6   8     1378.01     1757.02    333.71 o 
 -18   6   8        4.49        0.00     92.98 o 
 -17   6   8     9880.71     9367.61    580.65 o 
 -16   6   8      739.41      540.15     78.23 o 
 -15   6   8    17233.93    17138.28    561.87 o 
 -14   6   8      130.19      197.88     64.78 o 
 -13   6   8     3944.03     4157.16    206.15 o 
 -12   6   8     1513.63     1648.14    112.76 o 
 -11   6   8      779.06     1116.28     72.32 o 
 -10   6   8      285.19      255.58     73.78 o 
  -9   6   8      170.76      206.74     57.93 o 
  -8   6   8      851.75     1072.77     97.21 o 
  -7   6   8      238.17      240.02     69.28 o 
  -6   6   8       72.56       83.94     45.42 o 
  -5   6   8      578.79      476.70    142.48 o 
  -4   6   8     3897.98     3934.33    148.28 o 
  -3   6   8    13583.05    12257.21    498.00 o 
  -2   6   8     2643.10     2935.79    120.92 o 
  -1   6   8     4396.29     4424.54    165.13 o 
   0   6   8    12496.52    12214.40    370.46 o 
   1   6   8     4508.20     5142.22    188.74 o 
   2   6   8     2293.96     2164.45    118.19 o 
   3   6   8     7871.47     7990.11    301.53 o 
   4   6   8    19622.10    19630.51    641.40 o 
   5   6   8     2875.84     2828.62    189.06 o 
   6   6   8        1.96       53.39     56.63 o 
   7   6   8    27191.17    27290.90   1922.15 o 
   8   6   8       71.09       18.48     60.81 o 
   9   6   8     4331.51     4520.58    259.43 o 
  10   6   8      307.22      336.25     98.77 o 
  11   6   8     8155.03     8254.28    934.38 o 
  12   6   8     3517.97     3317.04    235.40 o 
  13   6   8      442.94      467.19    121.62 o 
  14   6   8     1635.83     1705.59    493.89 o 
 -19   7   8      287.27      200.22    113.26 o 
 -18   7   8        2.19        6.32     86.76 o 
 -17   7   8       45.31       69.06     71.44 o 
 -16   7   8     1052.86      966.60     91.73 o 
 -15   7   8       46.26      158.31     55.81 o 
 -14   7   8      449.86      365.52     58.00 o 
 -13   7   8        1.49      100.02     47.40 o 
 -12   7   8     1497.97     1521.07    105.39 o 
 -11   7   8     2704.44     2578.70    127.45 o 
 -10   7   8    10741.78    10405.00    403.80 o 
  -9   7   8     1226.00     1334.16    108.77 o 
  -8   7   8     3355.05     3168.28    247.44 o 
  -7   7   8     2029.80     1786.36    172.50 o 
  -6   7   8     3883.39     3571.89    183.42 o 
  -5   7   8       55.66      125.68     46.93 o 
  -4   7   8     6167.86     6072.15    266.98 o 
  -3   7   8      394.96      337.20     65.51 o 
  -2   7   8    12360.85    11877.44    441.57 o 
  -1   7   8      593.81      707.51     65.51 o 
   0   7   8      841.61      777.34     82.54 o 
   1   7   8     1836.64     1973.51    114.27 o 
   2   7   8     4057.54     4145.26    186.00 o 
   3   7   8      504.39      555.07     93.08 o 
   4   7   8    15528.16    15197.42    514.80 o 
   5   7   8     2088.67     2044.87    128.57 o 
   6   7   8       87.90      168.19     70.32 o 
   7   7   8     4384.18     3768.02    253.62 o 
   8   7   8        9.30       80.09     66.07 o 
   9   7   8     5522.99     5564.90    297.21 o 
  10   7   8        1.15       20.47     70.32 o 
  11   7   8      241.34      252.98     98.77 o 
  12   7   8      380.33      384.20    108.24 o 
  13   7   8       11.08        0.00     73.76 o 
 -18   8   8        6.41        0.00     70.12 o 
 -17   8   8     1774.23     1628.29    141.53 o 
 -16   8   8       26.87       88.83     64.28 o 
 -15   8   8     1286.33     1386.00    102.40 o 
 -14   8   8      622.11      476.61     75.29 o 
 -13   8   8      504.73      415.69     70.82 o 
 -12   8   8      884.36      999.37     81.32 o 
 -11   8   8     1533.04     1895.03    185.73 o 
 -10   8   8      506.51      424.41     76.91 o 
  -9   8   8       76.28       55.93     55.09 o 
  -8   8   8     1145.85     1089.31    108.21 o 
  -7   8   8      287.16      238.22     64.45 o 
  -6   8   8      108.67       60.09     70.78 o 
  -5   8   8      119.95      205.76     56.86 o 
  -4   8   8     2606.90     2756.62    221.85 o 
  -3   8   8      348.78      492.70     88.64 o 
  -2   8   8     4251.77     4236.57    180.09 o 
  -1   8   8     3972.56     4224.08    179.52 o 
   0   8   8      331.02      486.24    133.94 o 
   1   8   8      563.37      648.63     76.79 o 
   2   8   8      139.32      202.70     56.05 o 
   3   8   8      620.19      757.68     80.95 o 
   4   8   8     8027.22     7610.53    298.15 o 
   5   8   8      452.21      605.91     83.70 o 
   6   8   8      353.20      359.24     79.81 o 
   7   8   8     4736.28     4790.07    260.29 o 
   8   8   8     1570.04     1685.70    367.08 o 
   9   8   8     2195.43     2468.38    433.82 o 
  10   8   8      110.41      166.85     75.51 o 
  11   8   8      789.83     1053.13    136.62 o 
  12   8   8      908.18      906.96    131.13 o 
  13   8   8      532.20      279.63    293.66 o 
 -18   9   8       71.73       69.71     93.44 o 
 -17   9   8     1121.00      972.94    122.70 o 
 -16   9   8     2599.55     2494.64    192.27 o 
 -15   9   8      981.08     1110.53    135.90 o 
 -14   9   8       26.61       16.90     60.61 o 
 -13   9   8     2050.62     1877.87    123.23 o 
 -12   9   8     6875.39     7089.87    359.77 o 
 -11   9   8      442.56      408.88     88.19 o 
 -10   9   8    15434.32    14022.79    617.01 o 
  -9   9   8     1783.21     1961.02    157.39 o 
  -8   9   8     5827.85     5975.53    321.09 o 
  -7   9   8       38.09       11.53     64.03 o 
  -6   9   8      861.14      686.48    160.18 o 
  -5   9   8      464.71      370.31    113.46 o 
  -4   9   8      813.75      926.16    112.49 o 
  -3   9   8     2720.50     2622.14    189.79 o 
  -2   9   8     7555.04     6989.76    774.20 o 
  -1   9   8      550.83      597.96    151.66 o 
   0   9   8     8585.50     8509.07    334.96 o 
   1   9   8       94.98      200.31     59.29 o 
   2   9   8    31144.38    31336.95   1029.96 o 
   3   9   8      251.76      437.34     72.66 o 
   4   9   8    33569.31    34506.35   1087.34 o 
   5   9   8       22.30       93.33     58.48 o 
   6   9   8     5718.40     5813.80    292.60 o 
   7   9   8    13348.79    13612.83    561.54 o 
   8   9   8      980.89      896.65    117.70 o 
   9   9   8     4178.53     4385.42    254.32 o 
  10   9   8       35.62       96.58     79.81 o 
  11   9   8     3510.67     3350.17    225.94 o 
  12   9   8      446.17      432.79    103.83 o 
 -17  10   8     4673.24     4370.64    248.92 o 
 -16  10   8      332.85      261.64     79.56 o 
 -15  10   8    13939.37    12842.18    465.26 o 
 -14  10   8     2730.92     2403.76    149.69 o 
 -13  10   8      595.70      399.87     75.74 o 
 -12  10   8     1464.47     1180.21    131.33 o 
 -11  10   8       11.62        5.46    100.11 o 
 -10  10   8     4341.54     4511.83    393.77 o 
  -9  10   8     2723.65     2795.48    440.49 o 
  -8  10   8      505.74      442.88     89.04 o 
  -7  10   8      396.93      331.40     77.01 o 
  -6  10   8     1800.72     2027.21    170.31 o 
  -5  10   8     2944.66     2846.20    204.12 o 
  -4  10   8      307.62      343.91    180.20 o 
  -3  10   8     9706.29     9458.24    520.58 o 
  -2  10   8     4055.26     3541.68    694.11 o 
  -1  10   8     4026.22     4527.06    967.75 o 
   0  10   8     5750.01     5410.48    225.22 o 
   1  10   8       52.25      614.02    307.01 o 
   2  10   8    12197.98    12411.07    439.08 o 
   3  10   8    10629.92    10948.21    398.25 o 
   4  10   8     8193.71     8402.39    331.09 o 
   5  10   8      291.20      400.54     80.09 o 
   6  10   8     6600.65     6363.85    320.36 o 
   7  10   8    11664.95    11753.48    500.25 o 
   8  10   8      892.67      942.89    133.48 o 
   9  10   8    11661.36    11736.58    860.96 o 
  10  10   8     1746.43     1770.65    159.63 o 
  11  10   8     2636.01     2573.34    307.01 o 
  12  10   8      247.77      242.81     98.77 o 
 -17  11   8      175.97       86.37     79.81 o 
 -16  11   8      759.63      737.14    103.35 o 
 -15  11   8      155.38      217.61     70.82 o 
 -14  11   8      331.24      154.36     70.51 o 
 -13  11   8     1257.61     1347.68    140.62 o 
 -12  11   8      947.72      826.24    140.16 o 
 -11  11   8      615.25      524.89    180.20 o 
 -10  11   8       19.69        9.71     66.74 o 
  -9  11   8    15318.19    14883.03    649.06 o 
  -8  11   8     2250.35     2051.01    167.15 o 
  -7  11   8     1306.47      877.49    226.92 o 
  -6  11   8     4092.48     3400.25    400.45 o 
  -5  11   8      479.06      670.49    153.51 o 
  -4  11   8      567.01      630.09    246.94 o 
  -3  11   8      961.97      993.76    123.94 o 
  -2  11   8     3787.09     3845.73    527.26 o 
  -1  11   8      841.65      727.36    111.87 o 
   0  11   8      345.55      369.78    113.46 o 
   1  11   8     9785.42     9364.57    350.30 o 
   2  11   8     3388.11     3583.13    180.02 o 
   3  11   8      106.58      155.65     60.85 o 
   4  11   8     7361.31     7516.60    308.52 o 
   5  11   8     4491.56     4181.80    208.27 o 
   6  11   8        9.06      122.80     70.32 o 
   7  11   8     2377.56     2828.16    193.32 o 
   8  11   8      119.39      220.25     84.95 o 
   9  11   8      174.14      213.57     83.39 o 
  10  11   8     1836.81     1889.68    169.11 o 
  11  11   8       20.68       69.88     79.81 o 
 -16  12   8     1060.18     1094.71    179.37 o 
 -15  12   8     1581.55     1377.33    129.57 o 
 -14  12   8       13.77       62.10     58.95 o 
 -13  12   8     2302.16     1889.71    165.90 o 
 -12  12   8     1103.84     1186.18    133.48 o 
 -11  12   8       37.80       70.08     75.98 o 
 -10  12   8      158.06      197.66    153.51 o 
  -9  12   8     2491.58     2267.24    200.22 o 
  -8  12   8        8.57      507.24    293.66 o 
  -7  12   8      504.67      620.19    100.36 o 
  -6  12   8    10018.22     9287.01    456.49 o 
  -5  12   8      197.20      441.52     88.64 o 
  -4  12   8     5268.62     4985.61    300.50 o 
  -3  12   8      261.15      419.90     99.79 o 
  -2  12   8    15664.50    15560.78   1381.55 o 
  -1  12   8      138.69      162.48     89.04 o 
   0  12   8      111.54      100.40    140.16 o 
   1  12   8     3473.08     3315.73    231.79 o 
   2  12   8     2999.84     3204.05    170.42 o 
   3  12   8     4846.97     4538.22    188.81 o 
   4  12   8      547.57      712.31     88.64 o 
   5  12   8        2.65        0.00     54.95 o 
   6  12   8       75.07      200.22     75.51 o 
   7  12   8        0.83       13.35     66.07 o 
   8  12   8     4012.77     4423.51    259.43 o 
   9  12   8     2078.14     2088.67    174.42 o 
  10  12   8      857.17     1047.56    136.62 o 
  11  12   8      755.20      828.80    127.16 o 
 -15  13   8     1774.80     1327.35    121.36 o 
 -14  13   8      654.88      386.74    109.55 o 
 -13  13   8      114.29       11.21     76.37 o 
 -12  13   8       11.63        0.00    120.13 o 
 -11  13   8        0.78       41.79     75.52 o 
 -10  13   8       77.09       80.09     66.74 o 
  -9  13   8     4684.22     4594.44    333.71 o 
  -8  13   8      194.70       54.42    106.79 o 
  -7  13   8      849.12      704.07    126.81 o 
  -6  13   8      179.06       56.06     64.75 o 
  -5  13   8     1216.96     1406.90    147.23 o 
  -4  13   8     3640.08     3442.89    520.58 o 
  -3  13   8      360.38      338.05    160.18 o 
  -2  13   8      301.49      267.95     88.19 o 
  -1  13   8     1786.79     1874.23    186.88 o 
   0  13   8      261.17      248.48    133.48 o 
   1  13   8      944.61      953.79    133.48 o 
   2  13   8    18074.79    16717.41    736.83 o 
   3  13   8      293.48      279.89     72.46 o 
   4  13   8      479.44      434.86     78.99 o 
   5  13   8     1117.60     1177.37    123.34 o 
   6  13   8      374.51      766.09    320.36 o 
   7  13   8     1305.40     1562.72    146.07 o 
   8  13   8     4102.91     4432.30    254.84 o 
   9  13   8     7594.80     7744.95    382.18 o 
  10  13   8       20.75      185.39    133.48 o 
 -14  14   8     1531.78     1470.00    164.54 o 
 -13  14   8     1396.91     1419.95    153.96 o 
 -12  14   8      276.78      206.16     98.42 o 
 -11  14   8      953.09     1080.08    134.40 o 
 -10  14   8     1136.39     1455.86    233.60 o 
  -9  14   8     3985.44     3521.78    233.37 o 
  -8  14   8     1139.64     1685.55    193.55 o 
  -7  14   8      460.92      544.64    112.49 o 
  -6  14   8        1.01      170.45     80.09 o 
  -5  14   8     2945.73     2821.13    220.25 o 
  -4  14   8    15570.33    15793.91    703.38 o 
  -3  14   8      323.77      529.48    101.31 o 
  -2  14   8     1145.27     1121.68    134.40 o 
  -1  14   8     9121.12     8515.21    734.16 o 
   0  14   8       57.31      182.73     89.04 o 
   1  14   8      452.08      649.16    111.19 o 
   2  14   8     3944.47     3650.20    252.41 o 
   3  14   8     4149.68     4572.34    295.09 o 
   4  14   8      558.51      489.90     85.43 o 
   5  14   8        4.67      150.31    145.55 o 
   6  14   8      380.94      313.68     77.08 o 
   7  14   8     8763.14     9418.07    429.38 o 
   8  14   8      367.09      430.50     98.77 o 
   9  14   8     3164.35     3000.05    212.21 o 
 -13  15   8      464.57       46.21    293.66 o 
 -12  15   8     1237.85      922.22    146.83 o 
 -11  15   8    14668.05    14894.63    668.62 o 
 -10  15   8     1749.44     1931.18    176.49 o 
  -9  15   8    20521.65    19535.80    848.35 o 
  -8  15   8     6532.51     6741.28    371.92 o 
  -7  15   8     9269.97     9580.01    478.71 o 
  -6  15   8       53.09       80.09     76.37 o 
  -5  15   8      614.90      682.88    121.52 o 
  -4  15   8    18243.51    18096.07   1141.28 o 
  -3  15   8     4665.05     4403.95    281.24 o 
  -2  15   8     2007.82     1668.92    286.99 o 
  -1  15   8     2946.18     2685.71    413.80 o 
   0  15   8     1960.82     1924.51    180.23 o 
   1  15   8     1740.12     1507.22    167.15 o 
   2  15   8      988.15      702.69    132.46 o 
   3  15   8    14042.55    14993.51   1001.12 o 
   4  15   8     1248.89     1395.47    164.54 o 
   5  15   8       17.88      131.70     70.32 o 
   6  15   8     6493.31     6150.12    553.95 o 
   7  15   8     3865.22     4242.01    553.95 o 
 -11  16   8     1203.07      994.21    173.53 o 
 -10  16   8      783.38      594.69    123.94 o 
  -9  16   8     5282.92     5525.96    407.12 o 
  -8  16   8      307.26      437.50    112.49 o 
  -7  16   8       64.03        0.00     80.09 o 
  -6  16   8     4910.19     4988.19    309.04 o 
  -5  16   8     2598.96     3075.09    300.34 o 
  -4  16   8    32506.41    31998.50   1348.18 o 
  -3  16   8     2400.45     2964.21    222.89 o 
  -2  16   8     4762.16     5024.66    309.04 o 
  -1  16   8     5471.62     5641.95    714.13 o 
   0  16   8     8019.77     8336.35    444.26 o 
   1  16   8      600.75      647.85    320.36 o 
   2  16   8      697.72      631.51    122.41 o 
   3  16   8     4514.65     4599.46    298.79 o 
   4  16   8     4859.57     4843.63    360.40 o 
   5  16   8     1022.51      947.73    173.53 o 
   6  16   8     1005.29     1094.56    173.53 o 
 -10  17   8       12.88       72.18    193.55 o 
  -9  17   8       93.65      130.72    160.18 o 
  -8  17   8     2271.87     2378.49    210.93 o 
  -7  17   8     3713.41     3367.00    255.77 o 
  -6  17   8        2.94        0.00     93.44 o 
  -5  17   8     1712.90     1900.61    188.45 o 
  -4  17   8       51.56      115.53    120.13 o 
  -3  17   8      973.84     1137.61    156.35 o 
  -2  17   8       54.05      122.90     89.04 o 
  -1  17   8      289.94      307.01    186.88 o 
   0  17   8     3252.83     2709.39    226.84 o 
   1  17   8      472.10      467.19    111.87 o 
   2  17   8     1019.20     1123.95    155.21 o 
   3  17   8      630.07      521.55    122.41 o 
   4  17   8     1770.44     2007.07    200.40 o 
  -7  18   8     1795.96     1729.34    181.29 o 
  -6  18   8     6158.70     6495.63    377.72 o 
  -5  18   8       28.54      104.12     89.39 o 
  -4  18   8     7992.91     7942.28    438.60 o 
  -3  18   8     1696.50     2076.42    413.80 o 
  -2  18   8    17886.44    16696.33   1161.30 o 
  -1  18   8        6.52        0.00     77.01 o 
   0  18   8      221.73      153.29    100.86 o 
   1  18   8     7811.19     7524.88    424.28 o 
   2  18   8     1261.83     1225.54    220.25 o 
 -19   1   9       47.43        0.00    140.16 o 
 -18   1   9      100.68      116.65    108.24 o 
 -17   1   9       44.17        0.00    100.11 o 
 -16   1   9       48.47      431.12     93.63 o 
 -15   1   9      163.58      307.01     76.02 o 
 -14   1   9      240.53      225.59     72.96 o 
 -13   1   9       50.97        6.72     59.51 o 
 -12   1   9        5.45       84.27     65.01 o 
 -11   1   9     1472.74     1984.78    129.02 o 
 -10   1   9     8008.98     7342.47    226.75 o 
  -9   1   9     3680.95     3567.67    150.88 o 
  -8   1   9      896.17      932.72     55.73 o 
  -7   1   9     1550.77     1670.12     86.92 o 
  -6   1   9        0.64       37.45     34.98 o 
  -5   1   9     8970.46     8401.37    358.36 o 
  -4   1   9    17990.11    16158.87    469.11 o 
  -3   1   9     4847.08     5076.48    292.85 o 
  -2   1   9       27.32      140.13     77.06 o 
  -1   1   9     2274.21     2162.58    103.60 o 
   0   1   9     3394.65     3627.62    141.21 o 
   1   1   9      517.01      647.69     57.99 o 
   2   1   9    31292.91    29609.39    819.11 o 
   3   1   9        7.77       80.09     36.25 o 
   4   1   9     6627.59     6498.32    219.04 o 
   5   1   9     6206.01     6416.01    216.52 o 
   6   1   9     1446.49     1514.24    127.16 o 
   7   1   9     2943.04     2778.05    188.77 o 
   8   1   9     1485.30     1628.60    151.02 o 
   9   1   9     1697.33     1589.32    166.85 o 
  10   1   9     1104.50     1034.54    132.14 o 
  11   1   9      235.48      175.53     92.98 o 
  12   1   9     2747.99     2187.46    202.77 o 
  13   1   9      451.53      219.96    108.24 o 
 -19   2   9        7.35        2.90    108.24 o 
 -18   2   9        0.67      183.14    117.70 o 
 -17   2   9      676.22     1508.63    240.27 o 
 -16   2   9      145.29      187.51     69.84 o 
 -15   2   9       13.95       31.72     64.40 o 
 -14   2   9        6.26        0.00     57.66 o 
 -13   2   9      716.85      713.74     89.49 o 
 -12   2   9       27.75        6.26     69.48 o 
 -11   2   9      156.06      224.04     50.52 o 
 -10   2   9     2120.79     2084.91    113.67 o 
  -9   2   9     1060.93      892.24     68.82 o 
  -8   2   9     1700.06     1582.12     92.66 o 
  -7   2   9     5023.63     5093.70    435.95 o 
  -6   2   9      320.95      351.33     90.34 o 
  -5   2   9    33017.29    29929.00    765.98 o 
  -4   2   9      430.04      543.07     51.09 o 
  -3   2   9    45474.17    42581.52   1154.10 o 
  -2   2   9     5872.39     5738.11    198.80 o 
  -1   2   9     4834.82     4758.38    172.53 o 
   0   2   9     6386.91     6076.87    207.05 o 
   1   2   9     2683.39     2680.84    118.52 o 
   2   2   9    32895.76    32401.64    888.21 o 
   3   2   9      877.85      811.10     64.40 o 
   4   2   9     8775.81     8707.05    276.81 o 
   5   2   9     5054.02     5618.86    196.46 o 
   6   2   9     3580.03     3464.21    202.77 o 
   7   2   9     5581.15     5303.96    487.21 o 
   8   2   9     1407.30     1301.37    146.83 o 
   9   2   9     1031.38      866.59    126.81 o 
  10   2   9     1728.55     1641.82    164.97 o 
  11   2   9       43.54       44.76     79.81 o 
  12   2   9     1818.74     1383.09    164.97 o 
  13   2   9      604.68      492.60    127.16 o 
 -19   3   9      268.39      262.69    146.83 o 
 -18   3   9      423.29      634.14    280.31 o 
 -17   3   9      416.80      803.21    173.53 o 
 -16   3   9     1825.88     1850.67    133.23 o 
 -15   3   9       13.70        6.67     65.75 o 
 -14   3   9      249.39      407.59     78.40 o 
 -13   3   9      520.30      373.29     75.85 o 
 -12   3   9     2013.04     1692.11    100.20 o 
 -11   3   9     6023.59     7161.60    251.21 o 
 -10   3   9      160.85      171.23     42.64 o 
  -9   3   9     6291.63     5891.56    252.39 o 
  -8   3   9    16832.00    16021.99    484.09 o 
  -7   3   9       20.61       83.02     62.50 o 
  -6   3   9     1833.19     1823.12     90.16 o 
  -5   3   9     2025.44     2230.84    231.20 o 
  -4   3   9     1505.64     1546.93     86.18 o 
  -3   3   9    14672.10    13221.83    395.26 o 
  -2   3   9      288.47      348.30     46.55 o 
  -1   3   9      620.13      675.79     57.80 o 
   0   3   9     9678.75     9482.22    296.60 o 
   1   3   9     5833.60     5710.22    233.13 o 
   2   3   9    19251.37    18241.00    523.51 o 
   3   3   9      227.13      138.34     43.15 o 
   4   3   9     4487.45     4542.19    169.16 o 
   5   3   9    10749.64    11215.47    343.91 o 
   6   3   9     1712.27     1472.98    127.16 o 
   7   3   9      109.67       29.78     60.81 o 
   8   3   9     3931.38     4315.05    249.99 o 
   9   3   9       57.27       51.61     70.32 o 
  10   3   9      562.14      779.99    121.62 o 
  11   3   9      128.03       65.96     79.81 o 
  12   3   9      730.91      600.07    122.70 o 
  13   3   9      241.36      242.70    102.54 o 
 -19   4   9      335.69      448.12    131.13 o 
 -18   4   9     1986.13     2367.06    533.93 o 
 -17   4   9      117.30      120.13     84.77 o 
 -16   4   9     2910.55     2927.82    159.52 o 
 -15   4   9     3802.14     4030.70    196.52 o 
 -14   4   9     5303.29     5856.68    392.52 o 
 -13   4   9      203.18      193.24     51.40 o 
 -12   4   9       20.98       71.56     48.58 o 
 -11   4   9     5944.24     6485.09    231.20 o 
 -10   4   9      278.63      270.50     68.45 o 
  -9   4   9     5065.22     5333.34    236.98 o 
  -8   4   9      813.92      883.03     87.58 o 
  -7   4   9      147.56      174.55     54.71 o 
  -6   4   9     1000.57     1051.29     95.07 o 
  -5   4   9       64.13       93.11     46.24 o 
  -4   4   9     5968.91     5518.89    183.60 o 
  -3   4   9     2117.93     2069.09    121.41 o 
  -2   4   9      536.84      497.52     54.71 o 
  -1   4   9     6070.23     5601.15    194.59 o 
   0   4   9     1336.21     1311.47     79.80 o 
   1   4   9     4372.88     4442.11    167.49 o 
   2   4   9     3177.10     3320.85    137.42 o 
   3   4   9      479.42      546.99     59.38 o 
   4   4   9       15.36        0.00     41.03 o 
   5   4   9     3663.22     3747.14    152.89 o 
   6   4   9     1512.23     1753.62    141.58 o 
   7   4   9      464.71      684.95    103.83 o 
   8   4   9    14684.55    14627.41    634.04 o 
   9   4   9      869.89     1120.05    136.62 o 
  10   4   9      151.28       92.65     79.81 o 
  11   4   9      543.08      447.17    113.26 o 
  12   4   9      562.30      489.90    186.88 o 
  13   4   9      411.89      509.72    127.16 o 
 -19   5   9      222.12      428.58    131.13 o 
 -18   5   9       69.05       66.74    102.54 o 
 -17   5   9      616.20      340.11    115.46 o 
 -16   5   9        9.76        0.00     83.77 o 
 -15   5   9       21.30       32.76     75.05 o 
 -14   5   9       12.51       37.67     52.02 o 
 -13   5   9      101.60       11.05     44.66 o 
 -12   5   9       27.51       24.98     46.05 o 
 -11   5   9    12574.69    11949.42    405.38 o 
 -10   5   9     3486.27     3653.04    154.19 o 
  -9   5   9      998.41     1166.83     82.38 o 
  -8   5   9       22.42       81.81     85.35 o 
  -7   5   9     8545.28     7244.16    466.57 o 
  -6   5   9      411.51      371.75     66.29 o 
  -5   5   9      220.38      328.74     66.03 o 
  -4   5   9     2121.47     1933.48     98.32 o 
  -3   5   9    14349.38    13845.48    525.03 o 
  -2   5   9     1299.36     1178.64    105.97 o 
  -1   5   9     3217.88     2949.02    126.80 o 
   0   5   9    12205.25    11822.56    360.67 o 
   1   5   9      550.62      647.36     60.23 o 
   2   5   9     1289.26     1384.07     87.86 o 
   3   5   9        9.32       32.98     41.43 o 
   4   5   9     4545.13     4299.36    167.23 o 
   5   5   9      261.16      181.81     60.25 o 
   6   5   9       34.11       21.13    153.51 o 
   7   5   9    11189.70    10872.74    471.93 o 
   8   5   9     2743.71     2919.96    220.25 o 
   9   5   9      127.34       53.39     75.51 o 
  10   5   9     1685.53     1357.51    151.02 o 
  11   5   9     1135.94      961.26    141.58 o 
  12   5   9        8.18        0.00    100.11 o 
  13   5   9      792.05      608.00    233.60 o 
 -18   6   9       12.63        0.00    120.13 o 
 -17   6   9       66.09      115.49    105.80 o 
 -16   6   9     1738.36     1927.85    155.99 o 
 -15   6   9      197.55      328.84     67.28 o 
 -14   6   9      212.92      415.70     78.99 o 
 -13   6   9      385.17      357.84     62.98 o 
 -12   6   9      114.49      108.12     67.43 o 
 -11   6   9     1464.50     1626.20    127.82 o 
 -10   6   9     1693.42     1750.00    105.44 o 
  -9   6   9     1462.22     1396.40    187.55 o 
  -8   6   9      962.22      892.15     95.56 o 
  -7   6   9     5014.73     4619.43    221.32 o 
  -6   6   9      964.85     1138.28    126.71 o 
  -5   6   9     3008.47     2971.62    165.47 o 
  -4   6   9     2728.00     2606.93    227.47 o 
  -3   6   9    22768.58    20920.40    523.42 o 
  -2   6   9      416.76      455.53     50.12 o 
  -1   6   9      225.85      230.51     86.70 o 
   0   6   9    13418.06    13183.84    401.41 o 
   1   6   9     1189.08     1264.59     83.37 o 
   2   6   9       74.97       72.37     41.22 o 
   3   6   9     2024.83     1948.99    147.90 o 
   4   6   9     4753.12     4702.74    209.36 o 
   5   6   9      256.78      392.96     69.24 o 
   6   6   9       45.68        6.67     56.63 o 
   7   6   9     1090.91      980.61    117.70 o 
   8   6   9     2186.45     2440.70    493.89 o 
   9   6   9       32.73       38.27     70.32 o 
  10   6   9      796.90      740.89    122.70 o 
  11   6   9      977.92      928.00    141.58 o 
  12   6   9        0.46        2.36     79.81 o 
  13   6   9       28.94      120.13    146.83 o 
 -18   7   9     1271.58      760.85    186.88 o 
 -17   7   9      280.05      145.09    101.05 o 
 -16   7   9     1338.54     1928.24    202.30 o 
 -15   7   9      246.66      490.61     73.18 o 
 -14   7   9     6220.62     5535.69    254.32 o 
 -13   7   9     4335.85     5654.15    292.85 o 
 -12   7   9      781.21      759.68     77.99 o 
 -11   7   9    14700.82    13885.98    456.62 o 
 -10   7   9     6093.91     5421.44    249.11 o 
  -9   7   9    26246.05    25083.24    863.78 o 
  -8   7   9      187.70      268.08     67.99 o 
  -7   7   9     1570.90     1566.50    149.90 o 
  -6   7   9    17646.69    16819.86    611.31 o 
  -5   7   9     1336.55     1230.81    106.73 o 
  -4   7   9     1520.48     1778.42    134.85 o 
  -3   7   9      850.32      838.19     91.72 o 
  -2   7   9     9881.34     9823.22    310.42 o 
  -1   7   9      200.05      137.21     40.43 o 
   0   7   9     1240.04     1013.97     71.88 o 
   1   7   9      131.80      196.01     52.82 o 
   2   7   9     1904.21     1961.23    248.32 o 
   3   7   9    10532.62    10270.83    371.92 o 
   4   7   9    11082.46    10770.96    392.69 o 
   5   7   9       65.52      126.81     66.07 o 
   6   7   9     4224.51     4198.13    235.97 o 
   7   7   9       20.25      289.30    200.22 o 
   8   7   9      198.39      233.60     84.95 o 
   9   7   9     3736.91     3789.74    240.55 o 
  10   7   9    10074.25    10278.24    640.72 o 
  11   7   9       10.63        0.00     75.51 o 
  12   7   9       25.67       21.20     93.44 o 
 -18   8   9     3412.09     2683.01    307.01 o 
 -17   8   9     1501.18     1359.83    147.47 o 
 -16   8   9    14914.53    14805.97    528.04 o 
 -15   8   9     1443.42     1398.88    194.43 o 
 -14   8   9     6383.72     6601.92    247.12 o 
 -13   8   9     5824.30     5595.78    223.49 o 
 -12   8   9       31.64      100.03     49.24 o 
 -11   8   9     5808.29     5658.42    263.30 o 
 -10   8   9     3432.88     3483.00    187.06 o 
  -9   8   9    10047.50     9862.30    397.68 o 
  -8   8   9       84.70      134.19     88.26 o 
  -7   8   9     4768.12     4341.73    221.32 o 
  -6   8   9    19519.99    18365.00    801.76 o 
  -5   8   9     2084.58     1994.28    144.12 o 
  -4   8   9    13802.80    13343.43    668.15 o 
  -3   8   9     8896.85     8743.95    660.51 o 
  -2   8   9    19097.10    18258.73    987.77 o 
  -1   8   9      441.13      582.05    140.34 o 
   0   8   9      284.89      390.37    164.37 o 
   1   8   9     1886.27     2044.60    122.16 o 
   2   8   9    11194.71    11577.28    416.62 o 
   3   8   9     4512.05     4947.86    297.86 o 
   4   8   9     3661.21     3797.74    237.58 o 
   5   8   9      249.18      160.18    100.11 o 
   6   8   9     2256.95     2162.51    160.46 o 
   7   8   9      281.98      320.59    100.11 o 
   8   8   9     6269.20     6923.93    420.47 o 
   9   8   9      477.20      547.09    108.24 o 
  10   8   9    11743.36    12214.16    547.20 o 
  11   8   9       25.11       57.32     79.81 o 
  12   8   9       86.74        0.00     83.39 o 
 -17   9   9       92.21       53.43    163.59 o 
 -16   9   9      335.64      216.75     75.74 o 
 -15   9   9      240.19      191.38     67.49 o 
 -14   9   9     1483.89     1726.27    122.05 o 
 -13   9   9     4366.75     3732.55    186.53 o 
 -12   9   9       33.75      130.15     75.98 o 
 -11   9   9     1778.34     1565.93    147.23 o 
 -10   9   9     1296.12     1321.47    134.40 o 
  -9   9   9    23394.38    20791.10    870.63 o 
  -8   9   9      664.99      642.83    240.27 o 
  -7   9   9     1956.13     1929.88    353.73 o 
  -6   9   9     1709.23     1659.14    148.01 o 
  -5   9   9     4109.80     3957.03    260.29 o 
  -4   9   9     6323.81     5761.29    321.09 o 
  -3   9   9     4579.04     4230.94    720.81 o 
  -2   9   9      145.94      103.71     76.71 o 
  -1   9   9     1781.04     1958.66    293.66 o 
   0   9   9     5974.92     5744.22    236.38 o 
   1   9   9       23.24       35.83     50.14 o 
   2   9   9     1131.68     1019.35     98.02 o 
   3   9   9     3018.35     2970.27    160.73 o 
   4   9   9     4796.09     4644.55    217.35 o 
   5   9   9      323.07      476.72     84.95 o 
   6   9   9     3221.97     3337.13    207.65 o 
   7   9   9     1113.00     1011.38    122.70 o 
   8   9   9      692.97      775.12    113.26 o 
   9   9   9     3822.65     4023.90    313.68 o 
  10   9   9     1866.86     2207.43    200.22 o 
  11   9   9      750.09      624.39    121.62 o 
 -17  10   9        0.21       48.20     98.76 o 
 -16  10   9      453.98      575.39     95.07 o 
 -15  10   9      671.65      573.54     86.71 o 
 -14  10   9     2154.17     2042.01    136.92 o 
 -13  10   9      173.01      176.13    106.36 o 
 -12  10   9      328.27      359.92     99.79 o 
 -11  10   9      882.11     1088.62    146.83 o 
 -10  10   9       23.42      440.49    266.97 o 
  -9  10   9     6606.20     6199.51    333.13 o 
  -8  10   9      844.24      994.77    126.81 o 
  -7  10   9       65.52        0.00    106.79 o 
  -6  10   9       69.49       10.68     73.42 o 
  -5  10   9      451.98      553.04    101.31 o 
  -4  10   9     8313.67     7538.06    507.23 o 
  -3  10   9     4230.63     3955.02    333.71 o 
  -2  10   9     2705.40     2562.60    513.91 o 
  -1  10   9      757.46      917.08    123.94 o 
   0  10   9    11162.32    10706.74    513.60 o 
   1  10   9       29.72       47.21     64.61 o 
   2  10   9      654.88      655.24    167.03 o 
   3  10   9        3.29        0.00     50.14 o 
   4  10   9     9830.44    10069.94    381.14 o 
   5  10   9        0.91        0.00     60.81 o 
   6  10   9     1332.98     1361.50    136.62 o 
   7  10   9     1658.38     1520.18    146.07 o 
   8  10   9      435.71      337.35    180.20 o 
   9  10   9      860.44      860.52    127.16 o 
  10  10   9      114.26      166.85     84.95 o 
  11  10   9     1924.57     2106.39    188.07 o 
 -16  11   9     1742.51     1694.25    131.54 o 
 -15  11   9       33.86       75.12     63.71 o 
 -14  11   9      615.82      769.22     87.81 o 
 -13  11   9     2577.38     2034.65    186.88 o 
 -12  11   9     1808.11     1679.53    157.39 o 
 -11  11   9    27371.80    26835.65   1099.73 o 
 -10  11   9      466.20      657.00    111.19 o 
  -9  11   9    20731.78    18945.79   1228.04 o 
  -8  11   9     7751.99     7056.28    493.89 o 
  -7  11   9    10142.10     9818.71    480.54 o 
  -6  11   9      226.25      270.53     93.44 o 
  -5  11   9        0.53       42.71     64.75 o 
  -4  11   9    10180.71     9106.88   1101.23 o 
  -3  11   9     1047.60     1204.57    137.86 o 
  -2  11   9      321.26      105.83    126.81 o 
  -1  11   9      806.19      713.61    111.87 o 
   0  11   9      272.34      241.99     89.70 o 
   1  11   9     2149.28     2210.90    192.18 o 
   2  11   9      109.43      118.47     55.51 o 
   3  11   9      491.48      574.77     85.43 o 
   4  11   9      143.75      126.66     63.94 o 
   5  11   9     1886.53     2042.29    155.52 o 
   6  11   9        3.99       86.76     66.07 o 
   7  11   9     2420.56     2783.53    273.64 o 
   8  11   9     8656.39     9686.29    448.26 o 
   9  11   9      986.41      893.57    127.16 o 
  10  11   9      444.57      575.71    117.70 o 
 -15  12   9      703.92      802.95    138.92 o 
 -14  12   9     3770.21     3274.76    181.11 o 
 -13  12   9      792.05      665.69    111.19 o 
 -12  12   9     1401.50     1536.19    360.40 o 
 -11  12   9     2274.58     2306.96    191.03 o 
 -10  12   9     1962.03     2278.64    360.40 o 
  -9  12   9     5851.30     5503.20    314.12 o 
  -8  12   9      162.41       69.82     80.09 o 
  -7  12   9      959.45     1151.02    135.98 o 
  -6  12   9     2732.05     2431.62    193.24 o 
  -5  12   9     4290.18     3951.29    257.31 o 
  -4  12   9     3507.52     3370.85    627.37 o 
  -3  12   9     1340.43     1184.54    146.83 o 
  -2  12   9      549.96      413.34    100.86 o 
  -1  12   9     4922.24     4570.24    547.28 o 
   0  12   9      117.56      106.79     88.64 o 
   1  12   9     2171.81     2077.87    189.79 o 
   2  12   9     2545.15     2543.01    307.01 o 
   3  12   9       87.88      113.60     67.76 o 
   4  12   9      279.11      236.58     99.81 o 
   5  12   9      907.92     1079.58    117.70 o 
   6  12   9       74.38       48.05     70.32 o 
   7  12   9     1104.36     1372.13    141.58 o 
   8  12   9     7969.56     8675.31    415.30 o 
   9  12   9      256.11      386.51    113.46 o 
 -14  13   9      213.70       52.75     91.39 o 
 -13  13   9        6.57       20.02     75.98 o 
 -12  13   9     1131.66     1251.73    146.37 o 
 -11  13   9      488.72      584.10    111.87 o 
 -10  13   9     3590.33     2782.01    293.66 o 
  -9  13   9      622.13      457.10    100.36 o 
  -8  13   9     2356.18     2082.31    182.28 o 
  -7  13   9        4.37       57.21    133.48 o 
  -6  13   9        2.47        0.00    193.55 o 
  -5  13   9     5234.16     5546.34    324.51 o 
  -4  13   9     1670.78     1648.38    413.80 o 
  -3  13   9     2173.94     1770.10    246.94 o 
  -2  13   9      662.37      696.03    180.20 o 
  -1  13   9     2185.23     2414.12    202.96 o 
   0  13   9     2946.27     3000.42    231.79 o 
   1  13   9       94.09       78.25     89.04 o 
   2  13   9    10048.99     9341.23    474.08 o 
   3  13   9      260.89      201.11    100.36 o 
   4  13   9      142.69      204.18     71.29 o 
   5  13   9     2351.20     2296.70    174.42 o 
   6  13   9      319.13      333.71     94.39 o 
   7  13   9       33.50      156.25     79.81 o 
   8  13   9     1151.33     1188.73    226.92 o 
 -13  14   9      657.44      513.71    111.19 o 
 -12  14   9      465.47      492.22    173.53 o 
 -11  14   9     3265.27     2746.53    353.73 o 
 -10  14   9      237.77       89.70    173.53 o 
  -9  14   9     3451.06     3097.99    347.06 o 
  -8  14   9      805.50      775.77    240.27 o 
  -7  14   9      115.86      133.48    200.22 o 
  -6  14   9     1613.25     1510.76    168.29 o 
  -5  14   9     9743.46     9100.17    472.98 o 
  -4  14   9      380.52      382.65    101.31 o 
  -3  14   9     9965.35     8186.72   1481.66 o 
  -2  14   9     3929.70     3375.51    407.12 o 
  -1  14   9     2724.18     3092.05    238.78 o 
   0  14   9     2136.55     1946.50    189.79 o 
   1  14   9      225.32      198.84     99.79 o 
   2  14   9     6307.78     6036.79    359.77 o 
   3  14   9      372.87      526.95    123.22 o 
   4  14   9      470.20      285.48    111.19 o 
   5  14   9     3769.46     3490.69    217.09 o 
   6  14   9      272.55      258.54     89.30 o 
   7  14   9      539.84      660.23    108.24 o 
 -12  15   9      250.77      290.33    101.31 o 
 -11  15   9     4101.87     3627.95    248.19 o 
 -10  15   9      359.68      339.30    140.16 o 
  -9  15   9     4220.19     4273.28    340.38 o 
  -8  15   9       33.37        0.00     77.01 o 
  -7  15   9     1842.85     2075.60    193.24 o 
  -6  15   9     2210.39     2208.83    286.99 o 
  -5  15   9        2.50        0.00     80.09 o 
  -4  15   9      579.28      481.46    120.13 o 
  -3  15   9      981.60     1006.46    233.60 o 
  -2  15   9     1903.34     1637.86    367.08 o 
  -1  15   9       11.07       43.49    146.83 o 
   0  15   9      715.54      696.54    124.59 o 
   1  15   9      193.39      130.15    101.31 o 
   2  15   9     1126.15     1087.12    340.38 o 
   3  15   9      215.20      204.96    111.19 o 
   4  15   9      227.97      255.40    100.36 o 
   5  15   9        1.04       66.74     93.44 o 
   6  15   9     2475.75     2122.38    253.62 o 
 -10  16   9      207.67       83.43    100.11 o 
  -9  16   9      195.25      236.93    113.46 o 
  -8  16   9      425.68      341.80    126.81 o 
  -7  16   9     1363.86     1092.31    200.22 o 
  -6  16   9        2.85      166.07     90.45 o 
  -5  16   9     3011.08     3296.47    251.88 o 
  -4  16   9      265.12      152.00    100.86 o 
  -3  16   9     8722.58     8100.53    442.63 o 
  -2  16   9      259.84      248.88    300.34 o 
  -1  16   9       54.47       75.78    266.97 o 
   0  16   9      596.74      512.39    273.64 o 
   1  16   9       48.65      123.37    101.71 o 
   2  16   9     4470.90     4707.72    322.84 o 
   3  16   9      702.55      717.84    146.37 o 
   4  16   9      116.54       78.31    153.51 o 
  -7  17   9      983.83      985.42    148.01 o 
  -6  17   9      185.67      228.13    193.55 o 
  -5  17   9     4609.11     4538.88    387.10 o 
  -4  17   9      722.66      749.48    138.38 o 
  -3  17   9     9495.32     8813.84    867.64 o 
  -2  17   9      733.56      918.96    193.55 o 
  -1  17   9     2220.01     1803.51    226.92 o 
   0  17   9     9817.58     9624.12    947.73 o 
   1  17   9      813.25     1109.68    273.64 o 
 -19   0  10     1137.13     1321.48    253.62 o 
 -18   0  10    14996.87    18500.74   1161.30 o 
 -17   0  10      405.12      525.83    127.16 o 
 -16   0  10    17149.56    20059.91    899.58 o 
 -15   0  10     3230.43     4017.84    413.80 o 
 -14   0  10     8854.99     9290.41    720.81 o 
 -13   0  10     3489.90     3670.78    400.45 o 
 -12   0  10     1233.42     1041.17    240.27 o 
 -11   0  10     2882.45     3750.87    413.80 o 
 -10   0  10      639.48     1134.60    253.62 o 
  -9   0  10      391.27      133.48    173.53 o 
  -8   0  10        0.80        0.00     53.39 o 
  -7   0  10      131.74       19.58     50.18 o 
  -6   0  10      132.18      182.06     40.35 o 
  -5   0  10     1671.70     1666.86    128.66 o 
  -4   0  10     2357.26     2508.28    700.79 o 
  -3   0  10     3006.77     2823.65    179.89 o 
  -2   0  10     5378.91     5147.54    264.21 o 
  -1   0  10     1512.63     1468.46    173.53 o 
   0   0  10      800.04      928.11    101.05 o 
   1   0  10    37569.40    37516.52   1454.73 o 
   2   0  10     5711.36     5844.88    493.89 o 
   3   0  10     3733.71     3391.31    201.45 o 
   4   0  10        0.33       91.38     60.81 o 
   5   0  10     8201.38     8462.82    533.93 o 
   6   0  10     3655.14     3750.87    320.36 o 
   7   0  10      247.67      387.10    133.48 o 
   8   0  10    18180.39    18340.55   1054.52 o 
   9   0  10        0.37       80.09    120.13 o 
  10   0  10     2987.71     2736.40    307.01 o 
  11   0  10     4925.59     4178.02    400.45 o 
  12   0  10     5344.99     4965.57    453.84 o 
 -19   1  10      184.51      160.18    173.53 o 
 -18   1  10     1455.17     1348.18    253.62 o 
 -17   1  10      839.61     1505.14    143.72 o 
 -16   1  10     6322.94     7021.04    330.83 o 
 -15   1  10      109.56      160.18     84.77 o 
 -14   1  10      671.66      699.19    109.26 o 
 -13   1  10      374.06      231.73    117.70 o 
 -12   1  10     2140.98     2446.08    231.10 o 
 -11   1  10     5664.30     6086.82    560.63 o 
 -10   1  10      536.61      675.53    144.26 o 
  -9   1  10      474.02      542.25     68.49 o 
  -8   1  10     4195.02     3983.67    195.44 o 
  -7   1  10     1141.41     1099.25    136.22 o 
  -6   1  10      362.65      423.87     84.77 o 
  -5   1  10      502.86      595.21     55.24 o 
  -4   1  10      143.08      151.82     42.36 o 
  -3   1  10     1241.70     1429.34     86.43 o 
  -2   1  10     1756.48     1814.90     94.99 o 
  -1   1  10      644.83      956.60     72.14 o 
   0   1  10      223.51      226.29     48.37 o 
   1   1  10    13675.89    12954.07    390.00 o 
   2   1  10      984.45     1075.97     76.94 o 
   3   1  10     6311.90     6414.05    219.60 o 
   4   1  10     1420.71     1656.13     95.91 o 
   5   1  10     4632.33     4518.41    245.41 o 
   6   1  10      765.54      902.78    133.48 o 
   7   1  10     1876.12     2196.79    169.90 o 
   8   1  10     7729.84     7547.42    372.74 o 
   9   1  10        6.26      210.76     89.30 o 
  10   1  10     2015.09     1715.69    174.42 o 
  11   1  10       91.71      256.52    108.24 o 
  12   1  10     3110.35     2754.38    266.97 o 
 -19   2  10      523.38      654.07    200.22 o 
 -18   2  10       26.70      280.31    160.18 o 
 -17   2  10      140.97      128.42     90.05 o 
 -16   2  10     3114.63     4101.16    431.80 o 
 -15   2  10     1171.02     1220.23    130.56 o 
 -14   2  10       50.12      161.51     82.41 o 
 -13   2  10        7.46        0.00     68.50 o 
 -12   2  10     1081.48     1525.87    139.07 o 
 -11   2  10     1197.00     1589.89    188.07 o 
 -10   2  10      969.71      809.37     80.09 o 
  -9   2  10        7.58      105.72     48.12 o 
  -8   2  10       99.48      193.35    130.52 o 
  -7   2  10       99.63      186.98     57.35 o 
  -6   2  10     3517.65     2768.29    156.06 o 
  -5   2  10    10853.92    10647.27    372.43 o 
  -4   2  10     3709.46     3692.46    148.24 o 
  -3   2  10      414.55      400.63     59.73 o 
  -2   2  10    11760.51    11409.76    349.94 o 
  -1   2  10     1938.38     1736.06     95.65 o 
   0   2  10     4777.76     4741.37    178.61 o 
   1   2  10       77.78       81.14     53.95 o 
   2   2  10    11538.41    11556.32    398.82 o 
   3   2  10      584.95      666.90     65.36 o 
   4   2  10     1374.46     1731.78     97.58 o 
   5   2  10     1240.98      980.37     84.77 o 
   6   2  10     1772.16     1883.78    286.99 o 
   7   2  10      417.07      495.33     94.39 o 
   8   2  10        7.46        0.00     66.74 o 
   9   2  10      315.97      330.53     98.77 o 
  10   2  10       59.31        0.00     75.51 o 
  11   2  10      581.63      506.13    127.16 o 
  12   2  10       50.58        0.00     79.81 o 
 -19   3  10      162.08      200.22    160.18 o 
 -18   3  10      466.72      547.28    186.88 o 
 -17   3  10      393.25      408.70     90.76 o 
 -16   3  10      144.43      115.94     83.96 o 
 -15   3  10       52.05        0.00     72.51 o 
 -14   3  10     1346.72     1617.05    148.99 o 
 -13   3  10     3214.11     3763.34    216.05 o 
 -12   3  10     2622.28     3010.88    190.40 o 
 -11   3  10     2723.76     2818.35    142.04 o 
 -10   3  10      413.53      453.92     73.21 o 
  -9   3  10     7793.26     7308.69    305.17 o 
  -8   3  10     1391.88     1232.98    143.56 o 
  -7   3  10     1320.28     1122.44     99.29 o 
  -6   3  10      167.25      155.33     57.21 o 
  -5   3  10     5332.30     5703.57    321.75 o 
  -4   3  10       23.51       23.93     47.04 o 
  -3   3  10     3501.70     3406.85    208.08 o 
  -2   3  10     4963.71     4680.18    175.75 o 
  -1   3  10     2608.99     2644.90    121.90 o 
   0   3  10      215.23      260.14     51.39 o 
   1   3  10     6240.39     6561.08    225.32 o 
   2   3  10     3696.64     3688.12    152.68 o 
   3   3  10    13371.55    12492.14    381.40 o 
   4   3  10      121.10      241.89     50.89 o 
   5   3  10       88.11      186.88     53.95 o 
   6   3  10    13770.66    13291.45    547.44 o 
   7   3  10      531.95      773.00    153.51 o 
   8   3  10     2769.80     2242.59    179.33 o 
   9   3  10      207.92      234.26    126.81 o 
  10   3  10     3286.23     2851.60    221.66 o 
  11   3  10      751.26      789.67    193.55 o 
  12   3  10       15.93        0.00     89.30 o 
 -18   4  10     1010.76     1014.47    213.57 o 
 -17   4  10      557.03      673.20    127.16 o 
 -16   4  10     3968.21     3987.68    287.12 o 
 -15   4  10       23.47       21.56     76.29 o 
 -14   4  10      220.48      570.64    156.52 o 
 -13   4  10     1986.59     2347.67    188.39 o 
 -12   4  10       12.08        0.00     42.27 o 
 -11   4  10      840.15      809.71    111.75 o 
 -10   4  10      588.53      587.75    129.09 o 
  -9   4  10        8.51       76.82     45.90 o 
  -8   4  10      338.21      273.97     51.80 o 
  -7   4  10     2962.86     2821.78    164.97 o 
  -6   4  10     1040.78      911.02    101.47 o 
  -5   4  10     2879.17     2560.86    255.32 o 
  -4   4  10     3015.96     2767.07    159.91 o 
  -3   4  10     4299.39     3992.36    156.49 o 
  -2   4  10     4876.12     4812.41    183.03 o 
  -1   4  10    10636.21     9981.43    315.59 o 
   0   4  10     2765.90     2708.52    124.76 o 
   1   4  10      355.93      371.72     56.04 o 
   2   4  10     1041.72      899.60     72.68 o 
   3   4  10    14290.47    14775.68    442.94 o 
   4   4  10     2802.23     2405.47    123.31 o 
   5   4  10       24.83      133.48     62.92 o 
   6   4  10     9933.22    10277.87    448.26 o 
   7   4  10      583.84      639.73    103.83 o 
   8   4  10     1172.91     1130.66    253.62 o 
   9   4  10       37.11       90.30     79.81 o 
  10   4  10     4360.55     3799.60    254.32 o 
  11   4  10      542.41      684.11    131.13 o 
  12   4  10      196.16      167.81     98.77 o 
 -18   5  10        1.78        0.00    120.13 o 
 -17   5  10      388.01      437.78    160.18 o 
 -16   5  10       19.66      148.40     81.32 o 
 -15   5  10     1198.93     1190.85    127.51 o 
 -14   5  10     1268.35     1661.51    145.28 o 
 -13   5  10        7.82        0.00     48.04 o 
 -12   5  10     2304.90     2262.92    123.56 o 
 -11   5  10      172.43      135.42     49.55 o 
 -10   5  10    12138.46    11680.70    376.73 o 
  -9   5  10     1250.29     1006.54    100.55 o 
  -8   5  10      595.90      593.68     92.89 o 
  -7   5  10     3404.72     3532.67    191.23 o 
  -6   5  10       34.36      117.37    128.34 o 
  -5   5  10     3065.40     3077.22    177.38 o 
  -4   5  10     1755.93     1725.62    170.77 o 
  -3   5  10     6521.68     6805.88    234.47 o 
  -2   5  10      558.74      675.49     63.12 o 
  -1   5  10     2027.29     1946.71    191.36 o 
   0   5  10     4042.76     3608.64    157.99 o 
   1   5  10     3170.66     3212.25    140.65 o 
   2   5  10      181.16      189.88     50.55 o 
   3   5  10     6465.34     6275.90    221.89 o 
   4   5  10      485.82      398.79     88.63 o 
   5   5  10      228.87      145.05     70.32 o 
   6   5  10     3634.18     3660.44    413.80 o 
   7   5  10      379.06      427.78     98.77 o 
   8   5  10     1313.97     1366.04    146.07 o 
   9   5  10     1016.78      857.32    127.16 o 
  10   5  10      695.27      785.71    240.27 o 
  11   5  10        3.52       65.34     89.30 o 
 -18   6  10       83.61        0.00    120.13 o 
 -17   6  10     1172.25     1142.35    157.15 o 
 -16   6  10     1117.44      890.15    121.37 o 
 -15   6  10     1499.86     1493.28    140.62 o 
 -14   6  10     1491.97     1755.10    114.08 o 
 -13   6  10       38.98        0.33     48.04 o 
 -12   6  10     1014.18      866.62    134.87 o 
 -11   6  10     3204.79     2716.16    217.71 o 
 -10   6  10     7403.45     8021.16    281.04 o 
  -9   6  10      452.90      486.03     79.22 o 
  -8   6  10     2887.59     2311.28    148.28 o 
  -7   6  10     4252.11     4382.89    220.41 o 
  -6   6  10       23.49       84.24     56.50 o 
  -5   6  10    23527.07    21456.25   1065.26 o 
  -4   6  10     1500.67     1260.88    116.64 o 
  -3   6  10    14130.43    12816.47    487.40 o 
  -2   6  10     2489.94     2433.85    113.21 o 
  -1   6  10     2423.80     2372.72    170.49 o 
   0   6  10     9681.51     9913.14    319.32 o 
   1   6  10        1.25      113.71     67.36 o 
   2   6  10      690.35      708.45     80.64 o 
   3   6  10     6166.57     7028.56    344.67 o 
   4   6  10     2391.60     2395.21    142.21 o 
   5   6  10        1.81       20.02     56.63 o 
   6   6  10      668.17      806.99    140.16 o 
   7   6  10      329.65      323.89     89.30 o 
   8   6  10     2310.23     2401.77    193.32 o 
   9   6  10     4153.75     4190.61    268.88 o 
  10   6  10       93.12       86.76     84.95 o 
  11   6  10      445.24      437.94    117.70 o 
 -17   7  10      149.95      131.26    108.62 o 
 -16   7  10       70.43       19.72     75.16 o 
 -15   7  10      126.35      111.04     55.19 o 
 -14   7  10        2.99        0.00     69.36 o 
 -13   7  10      644.60      548.62     82.46 o 
 -12   7  10     2865.08     2675.62    137.13 o 
 -11   7  10     1155.07     1172.50    104.66 o 
 -10   7  10     5889.13     5841.80    413.28 o 
  -9   7  10     1610.62     1563.05    128.92 o 
  -8   7  10     2343.45     1849.87    137.72 o 
  -7   7  10     2871.37     2656.00    176.11 o 
  -6   7  10       61.88       69.02     82.34 o 
  -5   7  10     1106.86     1166.21    115.49 o 
  -4   7  10       44.06      107.56     66.87 o 
  -3   7  10     3763.16     3609.64    306.50 o 
  -2   7  10       93.25       48.94     55.37 o 
  -1   7  10      515.54      641.92    127.16 o 
   0   7  10     3818.85     3693.14    155.88 o 
   1   7  10      418.47      377.61     55.03 o 
   2   7  10      159.83      184.59     58.74 o 
   3   7  10      421.26      475.88    153.07 o 
   4   7  10     2223.67     2230.14    201.59 o 
   5   7  10       16.90        6.67     66.07 o 
   6   7  10      710.37      760.85    108.24 o 
   7   7  10      204.19      394.10     94.39 o 
   8   7  10     3527.56     3308.98    280.31 o 
   9   7  10      110.93       89.51     79.81 o 
  10   7  10     1245.33     1180.45    155.52 o 
  11   7  10      101.66      159.54     98.77 o 
 -17   8  10       54.48       52.18     92.72 o 
 -16   8  10       37.72      164.36     69.72 o 
 -15   8  10      299.49      379.35     68.66 o 
 -14   8  10       21.76       84.81     55.32 o 
 -13   8  10       42.07       27.85     49.70 o 
 -12   8  10      421.62      382.51     65.97 o 
 -11   8  10        0.53      100.92     65.73 o 
 -10   8  10     2700.07     2986.53    179.14 o 
  -9   8  10        0.28        0.00     48.55 o 
  -8   8  10     1080.04      906.34    145.04 o 
  -7   8  10      863.33     1200.50    135.49 o 
  -6   8  10       34.27       68.04     62.30 o 
  -5   8  10     4190.67     3962.20    276.34 o 
  -4   8  10      599.91      613.44     94.03 o 
  -3   8  10     1907.12     2110.93    160.90 o 
  -2   8  10       44.60        0.00     55.09 o 
  -1   8  10     1594.07     1734.09    156.35 o 
   0   8  10     2885.60     2844.05    150.08 o 
   1   8  10      951.08      917.46     88.64 o 
   2   8  10       97.07      179.50     67.48 o 
   3   8  10      276.11      259.88     67.17 o 
   4   8  10     1132.17     1238.05    118.77 o 
   5   8  10      216.79      207.73    100.11 o 
   6   8  10       30.34       45.77    146.83 o 
   7   8  10      161.34      150.17     80.09 o 
   8   8  10      945.67      946.78    132.14 o 
   9   8  10       72.60      157.37     89.30 o 
  10   8  10      295.12      246.94     94.39 o 
 -16   9  10      191.91      161.81     70.14 o 
 -15   9  10      885.55      782.76     95.73 o 
 -14   9  10      373.16      395.67    134.16 o 
 -13   9  10      532.72      471.58     76.13 o 
 -12   9  10    10875.41     9683.31    371.44 o 
 -11   9  10      433.30      319.33     78.62 o 
 -10   9  10    18268.57    17359.16    635.20 o 
  -9   9  10     4475.33     3947.33    392.39 o 
  -8   9  10     9483.94     8407.30    389.63 o 
  -7   9  10     5867.40     5701.61    274.30 o 
  -6   9  10      335.30      284.71    213.57 o 
  -5   9  10     9846.51     9721.88    483.05 o 
  -4   9  10      824.15      799.19    125.17 o 
  -3   9  10    11113.53    10875.57   1581.77 o 
  -2   9  10      453.71      697.12    113.03 o 
  -1   9  10      841.89      804.23     90.82 o 
   0   9  10     2597.93     2619.18    313.68 o 
   1   9  10       71.13        0.00     74.76 o 
   2   9  10     3515.02     3350.00    174.46 o 
   3   9  10     3903.17     3965.42    229.90 o 
   4   9  10      191.80      230.44     67.17 o 
   5   9  10      616.88      640.68     98.77 o 
   6   9  10     1202.12     1053.26    127.16 o 
   7   9  10      350.30      209.12    160.18 o 
   8   9  10     1325.23     1388.22    151.02 o 
   9   9  10      929.99      993.47    136.62 o 
  10   9  10     1437.51     1134.10    260.29 o 
 -16  10  10      782.91      795.37     98.99 o 
 -15  10  10      565.09      444.44     79.59 o 
 -14  10  10      806.61      778.25     94.39 o 
 -13  10  10     1112.57     1250.22    109.11 o 
 -12  10  10     3670.85     4113.04    257.31 o 
 -11  10  10     2475.12     2688.09    226.92 o 
 -10  10  10     6300.91     5745.83    322.84 o 
  -9  10  10      128.09      287.91    206.90 o 
  -8  10  10     6328.51     5927.19    334.85 o 
  -7  10  10     3167.24     2997.23    280.31 o 
  -6  10  10       12.17       47.46     77.01 o 
  -5  10  10    13883.25    12350.08    582.76 o 
  -4  10  10     1880.81     1731.41    320.36 o 
  -3  10  10    13615.94    12039.20   1328.16 o 
  -2  10  10     2840.25     2560.54    204.12 o 
  -1  10  10      154.15      163.52     88.64 o 
   0  10  10     3158.13     2958.27    184.44 o 
   1  10  10     1089.33     1314.56    157.39 o 
   2  10  10     3867.47     3867.14    196.51 o 
   3  10  10       25.96       60.94    130.77 o 
   4  10  10      339.49      353.68     80.09 o 
   5  10  10     2014.47     2341.42    280.31 o 
   6  10  10     2324.08     2180.26    174.42 o 
   7  10  10      735.94      723.21    117.70 o 
   8  10  10      844.22      790.22    193.55 o 
   9  10  10      494.67      462.47    112.09 o 
 -15  11  10      289.04      415.62     79.92 o 
 -14  11  10      685.22      702.34    105.76 o 
 -13  11  10      604.89      691.25     86.26 o 
 -12  11  10      213.02       93.44    133.48 o 
 -11  11  10      264.25      204.67    100.11 o 
 -10  11  10     4213.98     3876.70    373.75 o 
  -9  11  10        1.76      105.41     93.44 o 
  -8  11  10       19.11        0.00     76.71 o 
  -7  11  10      336.24      465.13    193.55 o 
  -6  11  10      940.13      938.28    200.22 o 
  -5  11  10      801.70      735.57    125.17 o 
  -4  11  10     1647.94     1408.44    400.45 o 
  -3  11  10        9.17      116.91     77.50 o 
  -2  11  10       32.24      111.52     89.70 o 
  -1  11  10     1480.58     1214.21    186.88 o 
   0  11  10      955.10      949.88    134.40 o 
   1  11  10      678.67      812.81     99.14 o 
   2  11  10        1.00      467.19    280.31 o 
   3  11  10     7464.16     7663.30    318.76 o 
   4  11  10      514.96      592.50     89.86 o 
   5  11  10      624.06      676.13    120.13 o 
   6  11  10     2720.68     3136.43    212.21 o 
   7  11  10       11.23       40.04     75.51 o 
   8  11  10      316.36      313.68    103.83 o 
 -14  12  10      530.10      254.13     73.13 o 
 -13  12  10     1537.89     1198.35    145.44 o 
 -12  12  10       50.27      127.55    140.16 o 
 -11  12  10      194.89      306.32     89.39 o 
 -10  12  10      111.81      128.88    120.13 o 
  -9  12  10      289.97      242.12    166.85 o 
  -8  12  10      285.09      192.60    106.79 o 
  -7  12  10      408.89      173.94     89.98 o 
  -6  12  10       22.65        0.00    160.18 o 
  -5  12  10     2447.85     2959.20    228.00 o 
  -4  12  10     2194.19     2244.63    193.24 o 
  -3  12  10      662.59      565.01    114.37 o 
  -2  12  10     2320.82     2352.83    202.96 o 
  -1  12  10     1585.30     1599.71    170.31 o 
   0  12  10       44.40        0.00     77.50 o 
   1  12  10     1839.77     1764.40    182.28 o 
   2  12  10     3799.87     4039.35    208.54 o 
   3  12  10     3014.14     3519.94    256.57 o 
   4  12  10     1214.11     1575.10    213.57 o 
   5  12  10     1843.60     1506.80    146.07 o 
   6  12  10     1089.87     1123.57    132.14 o 
   7  12  10     1181.57     1280.22    146.07 o 
 -13  13  10     1252.88     1017.23    134.40 o 
 -12  13  10     3759.26     3990.68    257.31 o 
 -11  13  10      200.96      180.20     93.44 o 
 -10  13  10     3237.64     2857.54    246.94 o 
  -9  13  10     3747.54     3409.66    293.66 o 
  -8  13  10     2482.18     2535.18    205.19 o 
  -7  13  10      231.74       71.64    246.94 o 
  -6  13  10      376.23      501.80    113.03 o 
  -5  13  10     8565.54     8676.21    520.58 o 
  -4  13  10       46.02      205.95    133.48 o 
  -3  13  10     5438.03     4864.84    774.20 o 
  -2  13  10      781.19      693.58    125.17 o 
  -1  13  10      704.49      872.96    273.64 o 
   0  13  10      459.35      359.99    113.03 o 
   1  13  10       90.81        0.00    126.81 o 
   2  13  10      298.62      339.37    101.71 o 
   3  13  10       31.60        0.00    140.16 o 
   4  13  10      503.44      894.34    173.53 o 
   5  13  10     1231.54     1268.09    200.22 o 
   6  13  10      417.41      594.87    108.24 o 
 -12  14  10      934.64      902.00    327.03 o 
 -11  14  10      779.37      955.15    136.66 o 
 -10  14  10     1889.73     2204.90    193.24 o 
  -9  14  10     1583.55     1435.99    160.77 o 
  -8  14  10       37.77        0.00     77.50 o 
  -7  14  10      690.28      780.26    126.19 o 
  -6  14  10      523.14      592.63    114.37 o 
  -5  14  10     8832.03     8155.49    547.28 o 
  -4  14  10      538.41      436.76    146.83 o 
  -3  14  10      547.49      730.04    193.55 o 
  -2  14  10     3740.34     3888.55    727.48 o 
  -1  14  10     3329.49     3378.83    527.26 o 
   0  14  10      110.40        0.00    206.90 o 
   1  14  10     3541.98     3833.34    278.15 o 
   2  14  10        0.83        0.00    186.88 o 
   3  14  10        2.64       22.55     86.76 o 
   4  14  10      105.29      173.53    120.13 o 
   5  14  10     3120.95     3007.83    212.21 o 
 -10  15  10       25.02      427.15    333.71 o 
  -9  15  10      560.94      634.42    160.18 o 
  -8  15  10     3433.90     3406.20    249.49 o 
  -7  15  10      561.33      821.75    260.29 o 
  -6  15  10      543.97      620.07    180.20 o 
  -5  15  10      240.09      147.24    126.81 o 
  -4  15  10      255.05      144.81     90.23 o 
  -3  15  10       74.86      222.59    113.46 o 
  -2  15  10     1478.79     1306.59    213.57 o 
  -1  15  10      717.27      679.44    206.90 o 
   0  15  10       32.52        0.00     77.50 o 
   1  15  10    12680.94    12209.85    602.52 o 
   2  15  10     1590.05     1418.31    179.09 o 
   3  15  10     4161.70     4342.24    302.13 o 
  -7  16  10      123.56       78.91    126.81 o 
  -6  16  10      729.38      839.43    137.86 o 
  -5  16  10       12.87       71.60    240.27 o 
  -4  16  10       97.75       46.11    126.81 o 
  -3  16  10     1344.86     1495.47    427.15 o 
  -2  16  10     3637.31     3436.97    427.15 o 
  -1  16  10      343.58      334.41    226.92 o 
   0  16  10     3851.71     3910.09    327.03 o 
   1  16  10     4992.01     4927.60    787.55 o 
 -17   1  11        8.30      264.06    108.24 o 
 -16   1  11      624.49      660.76    193.55 o 
 -15   1  11     2236.95     3189.83    268.88 o 
 -14   1  11     1811.33     2235.95    273.64 o 
 -13   1  11       76.93      295.15    127.16 o 
 -12   1  11     3933.26     5334.77    372.74 o 
 -11   1  11     1096.15     1369.74    195.53 o 
 -10   1  11    10268.53    10429.37   1221.37 o 
  -9   1  11     1028.89     1065.01    178.59 o 
  -8   1  11     1176.39     1197.75    106.92 o 
  -7   1  11     2015.18     1649.57    124.42 o 
  -6   1  11     1481.84     1510.01    115.60 o 
  -5   1  11     1314.53     1547.86     90.97 o 
  -4   1  11     1263.83     1222.77     96.74 o 
  -3   1  11      236.55      223.15     43.26 o 
  -2   1  11     2532.09     2401.71    126.87 o 
  -1   1  11        5.02        0.00     45.18 o 
   0   1  11      324.62      310.09     49.13 o 
   1   1  11       52.48       97.93     52.02 o 
   2   1  11     1767.87     1808.39    117.53 o 
   3   1  11       22.25       65.82     44.11 o 
   4   1  11      254.74      201.39     50.89 o 
   5   1  11       28.93       61.61     66.74 o 
   6   1  11      119.80      260.29     84.95 o 
   7   1  11     6736.49     6984.20    349.23 o 
   8   1  11     2364.70     2683.60    207.65 o 
   9   1  11       55.42        0.00     75.51 o 
  10   1  11      108.51      120.13    103.83 o 
  11   1  11      337.61      246.94    113.26 o 
 -18   2  11      604.30      694.11    186.88 o 
 -17   2  11     3017.30     3513.09    273.72 o 
 -16   2  11      557.38      769.39    166.85 o 
 -15   2  11     4545.61     5624.66    372.74 o 
 -14   2  11     4152.30     4956.40    344.41 o 
 -13   2  11      120.56      140.16    113.26 o 
 -12   2  11     6132.80     6937.27    434.18 o 
 -11   2  11      272.14      297.00    131.13 o 
 -10   2  11     6501.58     6394.21    424.43 o 
  -9   2  11        0.01       85.59     77.36 o 
  -8   2  11     4404.09     4604.78    248.46 o 
  -7   2  11     1087.52     1194.06    105.66 o 
  -6   2  11      651.97      595.80     83.67 o 
  -5   2  11      982.10      937.98     71.16 o 
  -4   2  11      318.99      201.63     55.87 o 
  -3   2  11      874.58      963.92     75.93 o 
  -2   2  11     3114.38     3219.76    138.40 o 
  -1   2  11      216.08      298.29     52.30 o 
   0   2  11     1501.04     1582.17     92.37 o 
   1   2  11      545.54      640.31     64.24 o 
   2   2  11      148.87      208.16     61.65 o 
   3   2  11     1995.50     2150.06    111.99 o 
   4   2  11     1738.04     1904.80    106.47 o 
   5   2  11     1019.89     1323.72    166.85 o 
   6   2  11      334.22      547.28     94.39 o 
   7   2  11     4998.18     5125.34    287.76 o 
   8   2  11      636.38      786.27    153.51 o 
   9   2  11     1149.74      951.00    160.18 o 
  10   2  11      132.32      186.88    103.83 o 
  11   2  11       61.19       25.99     89.30 o 
 -18   3  11      123.51      133.48    146.83 o 
 -17   3  11      481.57     1081.21    164.97 o 
 -16   3  11       11.61       95.34    100.11 o 
 -15   3  11     1243.01     1290.79    183.87 o 
 -14   3  11        1.67       13.35    103.83 o 
 -13   3  11        2.54       41.95    100.11 o 
 -12   3  11     6985.46     7477.99    457.70 o 
 -11   3  11     2113.75     1809.39    224.18 o 
 -10   3  11       62.48      129.03     58.88 o 
  -9   3  11     1552.81     1739.18    128.37 o 
  -8   3  11     2892.04     2541.83    156.02 o 
  -7   3  11     2512.98     2047.51    158.54 o 
  -6   3  11     2598.86     2688.94    164.89 o 
  -5   3  11      178.28      203.24     87.57 o 
  -4   3  11      337.57      222.86     46.86 o 
  -3   3  11       60.11       71.43     44.31 o 
  -2   3  11      436.81      412.02     71.29 o 
  -1   3  11      129.10      176.86     47.59 o 
   0   3  11      815.56      769.17     67.75 o 
   1   3  11     5983.94     5798.90    210.47 o 
   2   3  11      268.69      413.46     56.75 o 
   3   3  11     2427.92     2380.15    122.07 o 
   4   3  11     5749.36     6065.31    216.87 o 
   5   3  11      110.76       82.76     70.32 o 
   6   3  11      927.60     1127.48    127.16 o 
   7   3  11      727.04     1308.13    200.22 o 
   8   3  11     1039.40     1013.29    136.62 o 
   9   3  11      275.24      290.48     98.77 o 
  10   3  11      478.57      618.16    173.53 o 
 -17   4  11      714.06      980.08    150.14 o 
 -16   4  11       19.35       36.23     98.77 o 
 -15   4  11        1.56      134.02    117.70 o 
 -14   4  11      301.76      263.51    127.16 o 
 -13   4  11        1.24        0.00     98.77 o 
 -12   4  11       42.21      202.70    166.85 o 
 -11   4  11     1287.67     1233.34    124.60 o 
 -10   4  11       11.09        0.00     61.54 o 
  -9   4  11      221.09      205.24    114.45 o 
  -8   4  11     1317.93     1128.41    177.88 o 
  -7   4  11     2118.43     1944.47    138.01 o 
  -6   4  11     5985.18     5918.98    300.23 o 
  -5   4  11     1239.38     1326.28    116.68 o 
  -4   4  11     5362.43     4732.25    229.58 o 
  -3   4  11     5834.64     5694.28    207.49 o 
  -2   4  11      259.32      325.72     53.57 o 
  -1   4  11      434.84      394.68    112.01 o 
   0   4  11      239.96      358.97     56.45 o 
   1   4  11    10538.36    10721.93    339.80 o 
   2   4  11      284.69      225.32     58.26 o 
   3   4  11     3837.08     3422.27    147.27 o 
   4   4  11     1283.06     1338.67     92.46 o 
   5   4  11       78.09       76.28    120.13 o 
   6   4  11       24.86       40.04     66.07 o 
   7   4  11      607.57      510.40    103.83 o 
   8   4  11      543.72      470.33    108.24 o 
   9   4  11        0.35       31.41     79.81 o 
  10   4  11      292.21      387.10    122.70 o 
 -17   5  11      298.03      409.98     98.58 o 
 -16   5  11      294.13      592.42    143.52 o 
 -15   5  11      671.59      662.40    109.70 o 
 -14   5  11      901.70     1478.47    202.77 o 
 -13   5  11      458.43      546.20    144.26 o 
 -12   5  11      406.22      280.51     68.31 o 
 -11   5  11        3.01        0.00     54.71 o 
 -10   5  11     5748.71     6198.05    281.06 o 
  -9   5  11     1093.47     1010.72    107.13 o 
  -8   5  11      321.10      244.79     67.48 o 
  -7   5  11     3582.21     3456.79    201.26 o 
  -6   5  11     1094.86     1198.78    116.00 o 
  -5   5  11     1145.21      895.89    104.96 o 
  -4   5  11     2622.96     2480.02    129.17 o 
  -3   5  11      796.42     1013.49    103.88 o 
  -2   5  11      301.33      438.07     59.38 o 
  -1   5  11      492.92      570.98     63.92 o 
   0   5  11       84.63      191.62    107.33 o 
   1   5  11     2120.63     2036.61    150.28 o 
   2   5  11     1200.45      988.95    102.11 o 
   3   5  11       72.80       99.79     51.79 o 
   4   5  11      424.35      540.01    152.45 o 
   5   5  11     1476.30     1793.66    320.36 o 
   6   5  11     1068.46     1014.47    122.70 o 
   7   5  11      136.88      106.79     75.51 o 
   8   5  11      872.43      787.78    122.70 o 
   9   5  11     3444.78     3459.95    245.41 o 
  10   5  11      197.52       86.76     94.39 o 
 -17   6  11     1109.49     1380.50    141.14 o 
 -16   6  11        0.27        2.58     73.53 o 
 -15   6  11      499.82      977.02    166.77 o 
 -14   6  11     2052.87     2260.82    175.02 o 
 -13   6  11      166.45      111.07     50.82 o 
 -12   6  11      610.66      657.59     90.85 o 
 -11   6  11       51.75        0.00    153.03 o 
 -10   6  11      558.90      730.56     90.08 o 
  -9   6  11      408.79      248.19     80.52 o 
  -8   6  11     1966.74     1860.58    190.70 o 
  -7   6  11     2490.49     2592.31    164.07 o 
  -6   6  11       52.65      105.41     66.03 o 
  -5   6  11       35.12       97.67     64.83 o 
  -4   6  11     4440.36     4563.03    235.19 o 
  -3   6  11     2789.22     2777.66    296.03 o 
  -2   6  11      545.76      443.03     81.27 o 
  -1   6  11     1962.39     2385.66    119.93 o 
   0   6  11      109.86       78.10     50.67 o 
   1   6  11      607.61      664.47     68.14 o 
   2   6  11     2352.28     2641.83    134.54 o 
   3   6  11     2150.23     2519.68    129.37 o 
   4   6  11      110.28      238.60     73.76 o 
   5   6  11      676.74      432.38     89.30 o 
   6   6  11        3.79       28.60     64.07 o 
   7   6  11     2328.91     1971.61    169.90 o 
   8   6  11       96.02      113.46     75.51 o 
   9   6  11     1710.86     1627.08    253.62 o 
 -16   7  11       27.41      186.31     86.64 o 
 -15   7  11      465.92      738.01    114.37 o 
 -14   7  11      436.87      311.85     66.55 o 
 -13   7  11       58.83       33.87     96.33 o 
 -12   7  11        4.95        0.00     61.65 o 
 -11   7  11     3960.36     4403.04    221.57 o 
 -10   7  11      241.41      412.91     79.22 o 
  -9   7  11      635.42      547.93    172.89 o 
  -8   7  11     2741.03     2937.17    176.03 o 
  -7   7  11      522.40      443.24     87.45 o 
  -6   7  11      912.84      904.79    107.61 o 
  -5   7  11     2904.71     3019.15    230.25 o 
  -4   7  11    19878.15    19897.99   1241.74 o 
  -3   7  11       18.48        0.00     64.65 o 
  -2   7  11     4120.30     3467.92    201.93 o 
  -1   7  11     2651.99     2858.68    177.76 o 
   0   7  11      230.92      259.57    105.97 o 
   1   7  11     7874.58     8037.51    278.28 o 
   2   7  11     3857.60     3528.55    202.44 o 
   3   7  11     4548.67     4403.40    210.22 o 
   4   7  11      176.72      123.95    160.18 o 
   5   7  11        1.61       53.39     66.07 o 
   6   7  11     8450.05     8872.98    414.98 o 
   7   7  11        0.42       85.59    133.48 o 
   8   7  11      129.34      206.90     94.39 o 
   9   7  11      318.69      415.15    153.51 o 
 -16   8  11     2295.19     2832.04    197.91 o 
 -15   8  11      109.06      303.44     90.22 o 
 -14   8  11       21.73       71.55     54.33 o 
 -13   8  11      279.29      336.18     63.70 o 
 -12   8  11      980.90      954.15     84.17 o 
 -11   8  11     1082.19     1309.46    117.14 o 
 -10   8  11      106.25      200.79     68.20 o 
  -9   8  11     1770.04     1681.16    138.72 o 
  -8   8  11      581.21      671.29     97.21 o 
  -7   8  11       14.85       34.98    120.75 o 
  -6   8  11     8569.50     7590.97    340.08 o 
  -5   8  11     1565.30     1382.89    134.32 o 
  -4   8  11    26851.58    25879.20   1092.48 o 
  -3   8  11      570.40      674.64    104.00 o 
  -2   8  11     2814.58     2515.49    146.62 o 
  -1   8  11    15124.59    15490.92    695.07 o 
   0   8  11      705.06      823.91    123.22 o 
   1   8  11     5695.42     5576.48    242.36 o 
   2   8  11      376.54      541.45    140.21 o 
   3   8  11    14005.71    15091.61    593.38 o 
   4   8  11      837.60     1008.19    113.26 o 
   5   8  11      237.75      118.35     70.32 o 
   6   8  11     2075.91     1986.51    213.57 o 
   7   8  11      599.75      768.69    117.70 o 
   8   8  11       91.61       40.04     84.95 o 
   9   8  11     1969.90     1722.45    407.12 o 
 -15   9  11      352.99      248.83     70.51 o 
 -14   9  11      276.54      463.28     78.78 o 
 -13   9  11      443.35      425.09     71.68 o 
 -12   9  11       92.51      218.40     58.64 o 
 -11   9  11     2403.77     2568.74    168.84 o 
 -10   9  11       21.64        6.88     59.09 o 
  -9   9  11      192.91      302.89     79.22 o 
  -8   9  11     1220.62     1193.36    152.90 o 
  -7   9  11     1557.46     1498.99    136.75 o 
  -6   9  11      650.77      751.85    106.46 o 
  -5   9  11     2594.77     2523.11    171.45 o 
  -4   9  11     4800.36     4942.01    874.31 o 
  -3   9  11        1.35        0.00     77.50 o 
  -2   9  11     3242.01     3034.43    293.66 o 
  -1   9  11     1195.67     1076.09    107.25 o 
   0   9  11      250.45      164.78    120.13 o 
   1   9  11      813.93      755.86    126.81 o 
   2   9  11     1478.51     1634.03    200.22 o 
   3   9  11     6071.28     6379.82    274.34 o 
   4   9  11       99.54      173.53     75.51 o 
   5   9  11      703.98      919.67    117.70 o 
   6   9  11     1097.13     1047.55    127.16 o 
   7   9  11     1988.12     2365.71    193.32 o 
   8   9  11      116.68      166.85     94.39 o 
 -14  10  11      331.79      314.10     74.03 o 
 -13  10  11       14.25        0.00     59.13 o 
 -12  10  11      153.60        5.34    100.11 o 
 -11  10  11       38.60       11.61    233.60 o 
 -10  10  11       83.12      213.57    193.55 o 
  -9  10  11        9.69       19.51     76.71 o 
  -8  10  11      416.30      342.88    173.53 o 
  -7  10  11      786.96      810.29    193.55 o 
  -6  10  11     4153.83     3992.55    473.86 o 
  -5  10  11       17.80        0.00     77.01 o 
  -4  10  11        2.39        8.58     77.27 o 
  -3  10  11     1549.11     1302.92    158.35 o 
  -2  10  11     5063.62     4902.75    310.82 o 
  -1  10  11      393.05      453.08    180.20 o 
   0  10  11     2075.56     2352.42    153.90 o 
   1  10  11     3058.48     3503.99    254.14 o 
   2  10  11     1700.45     2158.46    340.38 o 
   3  10  11     2676.04     2536.15    540.61 o 
   4  10  11        2.20       36.23     73.42 o 
   5  10  11      134.97      193.16     79.81 o 
   6  10  11      151.97      322.71    300.34 o 
   7  10  11      384.13      347.06    103.83 o 
 -14  11  11      391.09      206.02     68.21 o 
 -13  11  11       64.50      124.30     62.12 o 
 -12  11  11        5.11      101.65     76.71 o 
 -11  11  11      121.56        0.00     76.37 o 
 -10  11  11     3158.69     2887.33    218.15 o 
  -9  11  11      907.21     1038.04    146.83 o 
  -8  11  11      301.44       51.91    153.51 o 
  -7  11  11      246.50      330.07    101.71 o 
  -6  11  11     4152.10     4828.33    480.54 o 
  -5  11  11     1348.81     1305.88    159.22 o 
  -4  11  11     7994.74     6983.67   1308.13 o 
  -3  11  11      116.85      170.70    101.71 o 
  -2  11  11     1699.15     1998.48    192.18 o 
  -1  11  11     1445.77     1354.47    320.36 o 
   0  11  11      517.18      285.27    206.90 o 
   1  11  11    12422.05    11948.17    469.13 o 
   2  11  11      156.45      157.42    160.18 o 
   3  11  11     2413.86     2345.02    216.23 o 
   4  11  11     4963.18     5419.41    413.80 o 
   5  11  11     2973.67     3239.87    216.47 o 
   6  11  11      279.87      188.28     89.30 o 
 -12  12  11        6.40       90.47    113.46 o 
 -11  12  11      326.52      281.65     89.39 o 
 -10  12  11      317.51      310.25    133.48 o 
  -9  12  11      370.57      554.16    113.53 o 
  -8  12  11      183.15      152.25     89.98 o 
  -7  12  11      550.08      386.20    102.06 o 
  -6  12  11     3381.13     3013.95    228.00 o 
  -5  12  11      217.55      243.61    101.31 o 
  -4  12  11     7486.85     6397.61    600.67 o 
  -3  12  11     4334.73     4225.34    293.20 o 
  -2  12  11     1480.61     1488.43    180.20 o 
  -1  12  11      257.16      129.03    133.48 o 
   0  12  11      108.05      102.34    133.48 o 
   1  12  11     8355.31     7942.39    467.19 o 
   2  12  11      948.04      834.19    107.25 o 
   3  12  11      766.52      491.19    122.41 o 
   4  12  11      269.76      320.36    133.48 o 
   5  12  11     2667.60     2816.49    293.66 o 
 -11  13  11       43.14        5.13    220.25 o 
 -10  13  11       50.56       85.43     86.76 o 
  -9  13  11     1587.69     1371.02    160.03 o 
  -8  13  11       27.84       57.84     89.39 o 
  -7  13  11      181.95      103.34     89.70 o 
  -6  13  11      479.14      249.01    180.20 o 
  -5  13  11      827.94      860.34    148.01 o 
  -4  13  11        3.52        0.00     86.76 o 
  -3  13  11       59.07        0.00    153.51 o 
  -2  13  11       84.61        0.00     77.70 o 
  -1  13  11      538.45      816.59    136.66 o 
   0  13  11      325.42      470.60    123.94 o 
   1  13  11     1205.28     1081.86    226.92 o 
   2  13  11      515.02      600.61    200.22 o 
   3  13  11       10.44        0.00     77.01 o 
   4  13  11      626.13      680.76    160.18 o 
  -9  14  11      198.69      229.28    102.06 o 
  -8  14  11        5.24        0.00     77.27 o 
  -7  14  11     1449.96     1312.12    162.08 o 
  -6  14  11      225.17      315.23    115.07 o 
  -5  14  11     1090.89      871.83    137.86 o 
  -4  14  11      305.20      225.01    102.39 o 
  -3  14  11      464.57      367.01    124.59 o 
  -2  14  11      166.90      273.10    114.37 o 
  -1  14  11      687.68      628.70    136.66 o 
   0  14  11      276.46      269.89    113.46 o 
   1  14  11     4329.39     4594.08    310.82 o 
   2  14  11       43.63       74.75     89.39 o 
  -7  15  11      142.09      171.96    102.06 o 
  -6  15  11      184.73       93.44     90.99 o 
  -5  15  11      417.95      432.60    115.07 o 
  -4  15  11     1992.15     2413.10    460.52 o 
  -3  15  11      165.12      241.41    102.39 o 
  -2  15  11      428.95      340.38    113.97 o 
  -1  15  11      230.48      363.54    193.55 o 
 -17   0  12      458.53      894.34    226.92 o 
 -16   0  12      811.67     1481.66    266.97 o 
 -15   0  12      305.35      333.71    173.53 o 
 -14   0  12      232.53       53.39    146.83 o 
 -13   0  12     4848.08     6780.93    627.37 o 
 -12   0  12      143.87      627.37    213.57 o 
 -11   0  12     3840.62     3804.26    440.49 o 
 -10   0  12      735.19      600.67    213.57 o 
  -9   0  12     6745.71     7141.34    654.07 o 
  -8   0  12     4042.94     3737.52    440.49 o 
  -7   0  12      979.80      747.50    226.92 o 
  -6   0  12    19418.50    17713.19   1254.74 o 
  -5   0  12      142.16      165.10    113.46 o 
  -4   0  12    18053.60    17945.23    750.28 o 
  -3   0  12    15510.55    16070.31   1241.39 o 
  -2   0  12     9060.37     9036.61    426.18 o 
  -1   0  12     1983.75     1799.59    147.54 o 
   0   0  12     1162.29     1233.36    160.18 o 
   1   0  12    12112.10    12040.88    553.95 o 
   2   0  12     1096.81     1388.34    125.08 o 
   3   0  12        1.32       62.93     73.42 o 
   4   0  12      167.80       93.44     93.44 o 
   5   0  12      447.20      507.24    133.48 o 
   6   0  12      954.90     1294.78    200.22 o 
   7   0  12     1224.86      961.08    186.88 o 
   8   0  12      289.97      533.93    160.18 o 
   9   0  12       91.40      293.66    146.83 o 
 -17   1  12       12.87      516.72    133.48 o 
 -16   1  12       29.66       77.55     98.77 o 
 -15   1  12       24.45       61.66    106.79 o 
 -14   1  12     1076.43     1394.55    193.32 o 
 -13   1  12     3397.81     3743.17    306.65 o 
 -12   1  12      270.87      833.13    169.90 o 
 -11   1  12     1689.52     2032.35    239.44 o 
 -10   1  12     4131.39     4541.98    348.85 o 
  -9   1  12     5048.63     5040.05    372.74 o 
  -8   1  12      221.87      270.92    127.16 o 
  -7   1  12     1031.71     1327.84    118.66 o 
  -6   1  12    18488.24    18976.44    644.03 o 
  -5   1  12       85.26       44.88    105.83 o 
  -4   1  12     7436.15     7104.71    249.61 o 
  -3   1  12      297.95      524.31     62.52 o 
  -2   1  12    13452.51    12882.99    398.83 o 
  -1   1  12      731.35      826.32     73.43 o 
   0   1  12     3382.85     3256.83    148.35 o 
   1   1  12     1223.43     1228.76     86.96 o 
   2   1  12      917.02     1115.24    142.76 o 
   3   1  12      120.90      233.00     51.46 o 
   4   1  12     2211.36     2170.76    160.46 o 
   5   1  12      443.35      502.08     98.77 o 
   6   1  12     1338.80     1682.31    160.46 o 
   7   1  12       14.90       41.62     86.76 o 
   8   1  12      126.99      172.12     89.30 o 
   9   1  12      393.47      365.97    112.09 o 
 -17   2  12      166.82      302.74    146.83 o 
 -16   2  12      222.32      415.70    160.18 o 
 -15   2  12       37.27      140.16    103.83 o 
 -14   2  12       27.19      118.97    108.24 o 
 -13   2  12       16.91      109.99    140.16 o 
 -12   2  12      213.80      754.41    164.97 o 
 -11   2  12       63.40      114.70    127.16 o 
 -10   2  12      325.79      326.82    146.07 o 
  -9   2  12     1318.70     1350.74    266.97 o 
  -8   2  12      437.54      316.39     75.30 o 
  -7   2  12      339.74      589.68     86.21 o 
  -6   2  12      242.76      253.14     76.10 o 
  -5   2  12      224.73      188.38     71.77 o 
  -4   2  12     6125.60     5899.10    271.84 o 
  -3   2  12     1600.29     1587.43    100.84 o 
  -2   2  12        9.06       60.93     48.17 o 
  -1   2  12      666.25      898.72     78.37 o 
   0   2  12     5384.60     5937.31    224.27 o 
   1   2  12      119.69      134.57     47.82 o 
   2   2  12       91.49       40.04     50.09 o 
   3   2  12      311.95      269.98     55.25 o 
   4   2  12      853.64     1027.31    112.09 o 
   5   2  12        0.06        0.00     56.63 o 
   6   2  12        1.38       40.04     66.07 o 
   7   2  12      540.59      470.70    113.26 o 
   8   2  12        8.76        0.00     75.51 o 
   9   2  12        3.86        0.00     93.44 o 
 -17   3  12        5.53       86.16    102.54 o 
 -16   3  12      361.14      415.70    173.53 o 
 -15   3  12       82.23       73.71    108.24 o 
 -14   3  12      277.69      264.99    127.16 o 
 -13   3  12      880.44      852.25    253.62 o 
 -12   3  12     1113.03     1159.65    193.32 o 
 -11   3  12     5250.02     5704.35    401.06 o 
 -10   3  12     1227.31     1260.52    201.45 o 
  -9   3  12      676.60      573.98     88.85 o 
  -8   3  12     2477.52     2925.44    179.21 o 
  -7   3  12       86.97       62.26     63.86 o 
  -6   3  12     6412.74     6235.39    359.08 o 
  -5   3  12        1.07       56.59     49.63 o 
  -4   3  12     1666.48     1703.57    132.47 o 
  -3   3  12      715.97      768.03     90.57 o 
  -2   3  12     1753.28     1484.07     93.95 o 
  -1   3  12     1215.33     1106.93     85.88 o 
   0   3  12     2350.14     2299.92    117.45 o 
   1   3  12      117.90       63.03     59.73 o 
   2   3  12      551.83      501.26     62.98 o 
   3   3  12     1672.64     1874.87    140.65 o 
   4   3  12       36.24        5.13     60.81 o 
   5   3  12      543.99      489.57     92.98 o 
   6   3  12      301.04      312.63     89.30 o 
   7   3  12     3612.39     4231.32    260.29 o 
   8   3  12      339.55      407.12    103.83 o 
   9   3  12      290.21      125.47     92.98 o 
 -16   4  12       80.60      101.22    112.09 o 
 -15   4  12      364.99      608.77    160.18 o 
 -14   4  12      201.74       74.75    115.46 o 
 -13   4  12     1519.73     1548.51    210.96 o 
 -12   4  12     2019.42     1692.11    216.47 o 
 -11   4  12      843.76     1342.40    210.96 o 
 -10   4  12      127.77      139.76     65.73 o 
  -9   4  12     5801.56     5345.63    259.54 o 
  -8   4  12       92.81      288.54     77.83 o 
  -7   4  12      111.06      193.12     92.92 o 
  -6   4  12     5342.82     5720.35    605.50 o 
  -5   4  12     4014.94     3806.77    207.85 o 
  -4   4  12     1415.06     1544.25    126.24 o 
  -3   4  12      171.52      188.37    129.35 o 
  -2   4  12      442.75      142.46     82.83 o 
  -1   4  12     4738.12     4726.59    186.20 o 
   0   4  12      171.79      159.96     49.13 o 
   1   4  12       67.11       42.33     42.10 o 
   2   4  12      770.79      702.35     71.98 o 
   3   4  12     1376.25     1722.51    107.19 o 
   4   4  12       21.80        6.16     60.81 o 
   5   4  12      121.41        2.67    153.51 o 
   6   4  12      153.17       80.09    100.11 o 
   7   4  12      635.73      709.35    133.48 o 
   8   4  12      682.92     1006.75    146.07 o 
 -16   5  12      283.81      320.36    132.14 o 
 -15   5  12      386.27      858.63    246.94 o 
 -14   5  12       48.51      203.08    131.13 o 
 -13   5  12      826.35      775.35    169.88 o 
 -12   5  12      196.02       62.29    112.09 o 
 -11   5  12      600.21      574.04     89.31 o 
 -10   5  12      109.88       16.63     57.73 o 
  -9   5  12       17.19       30.91     56.28 o 
  -8   5  12      927.36     1001.76    107.74 o 
  -7   5  12      155.07       79.71    106.88 o 
  -6   5  12      135.22      125.43     66.78 o 
  -5   5  12     2902.65     2933.69    187.65 o 
  -4   5  12        5.60        0.00     45.51 o 
  -3   5  12      169.87      147.00     75.47 o 
  -2   5  12     2106.69     2210.04    155.76 o 
  -1   5  12       31.11      137.71     87.10 o 
   0   5  12      769.02      944.50     92.48 o 
   1   5  12       16.85       24.10     48.17 o 
   2   5  12     8389.23     7861.12    275.31 o 
   3   5  12      356.60      464.03     67.70 o 
   4   5  12      294.43      305.66     68.50 o 
   5   5  12     1828.71     1967.67    220.25 o 
   6   5  12      118.63      166.85     84.95 o 
   7   5  12      450.34      379.82    102.54 o 
   8   5  12     1404.82     1340.36    393.77 o 
 -16   6  12        4.05       16.99    102.54 o 
 -15   6  12      783.73      974.29    233.60 o 
 -14   6  12     1411.28     1716.70    221.66 o 
 -13   6  12       75.05       49.29    118.41 o 
 -12   6  12       17.98       79.45     58.88 o 
 -11   6  12       43.30       53.47     59.46 o 
 -10   6  12      112.77      270.55     69.90 o 
  -9   6  12      281.44      205.34     67.75 o 
  -8   6  12       11.85       61.84     83.79 o 
  -7   6  12      186.64       64.35     59.21 o 
  -6   6  12        5.66       40.16     70.14 o 
  -5   6  12     2217.25     2311.45    166.06 o 
  -4   6  12       13.92       54.04     65.73 o 
  -3   6  12     1030.01      956.69    106.20 o 
  -2   6  12     2788.70     2632.78    214.69 o 
  -1   6  12      458.97      575.78     96.83 o 
   0   6  12      356.78      543.61     89.87 o 
   1   6  12     1352.76     1441.71    100.69 o 
   2   6  12    11243.32    11810.75    379.25 o 
   3   6  12      629.51      638.61     73.81 o 
   4   6  12       18.32       81.12     60.81 o 
   5   6  12     1772.31     1968.24    393.77 o 
   6   6  12       66.50      132.70     79.81 o 
   7   6  12      500.67      528.90    108.24 o 
   8   6  12       22.10      115.92     89.30 o 
 -15   7  12       36.04       97.18    115.46 o 
 -14   7  12      350.00      351.23    147.51 o 
 -13   7  12       27.33        0.00     68.40 o 
 -12   7  12     1393.82     1197.71    119.39 o 
 -11   7  12      410.21      432.58     87.08 o 
 -10   7  12      704.35      788.62    157.06 o 
  -9   7  12      359.16      248.78     75.28 o 
  -8   7  12     1679.44     1896.24    152.90 o 
  -7   7  12       49.11       57.65     64.45 o 
  -6   7  12     2026.08     2145.91    243.01 o 
  -5   7  12      840.62      701.56    174.80 o 
  -4   7  12     3221.06     3166.43    197.95 o 
  -3   7  12      192.79      240.93    100.83 o 
  -2   7  12      127.44       96.37     79.35 o 
  -1   7  12      142.74      216.37     74.90 o 
   0   7  12      338.09      464.15    129.71 o 
   1   7  12       67.49      163.59     74.76 o 
   2   7  12     1253.88     1119.33    112.81 o 
   3   7  12      399.55      451.31     78.20 o 
   4   7  12       98.11       66.74     66.74 o 
   5   7  12     1758.51     1845.87    240.27 o 
   6   7  12       25.06       15.26     80.09 o 
   7   7  12      888.49      774.57    133.48 o 
 -14   8  12      478.24      778.30    188.07 o 
 -13   8  12      115.44      258.33     78.93 o 
 -12   8  12      190.20      124.03    124.93 o 
 -11   8  12      131.74       56.95     87.26 o 
 -10   8  12       26.79      196.53     70.39 o 
  -9   8  12       64.77      177.80     69.40 o 
  -8   8  12       95.92      169.12     87.06 o 
  -7   8  12      156.22       98.13     71.53 o 
  -6   8  12       77.45      166.21     84.31 o 
  -5   8  12       35.12      113.46     69.19 o 
  -4   8  12      356.31      417.96     93.16 o 
  -3   8  12     1081.26      906.35    129.31 o 
  -2   8  12       97.91      202.48     60.86 o 
  -1   8  12       70.03      200.22     74.90 o 
   0   8  12       24.94      126.30    160.18 o 
   1   8  12      238.36      226.92     97.58 o 
   2   8  12     1545.08     1589.86    353.73 o 
   3   8  12        7.05       23.57     53.81 o 
   4   8  12       88.65       60.07     66.07 o 
   5   8  12      327.31      421.58    140.16 o 
   6   8  12       67.15      104.43     79.81 o 
 -14   9  12      112.99      344.26     85.61 o 
 -13   9  12      306.35      291.83    125.42 o 
 -12   9  12     1170.04     1095.70    121.19 o 
 -11   9  12       18.73        0.00     74.87 o 
 -10   9  12      212.08      306.76     86.87 o 
  -9   9  12        2.88        0.00     64.45 o 
  -8   9  12      211.57      192.41     76.55 o 
  -7   9  12      323.66      221.70     77.56 o 
  -6   9  12      711.16      988.48    119.57 o 
  -5   9  12     2257.75     2383.80    196.91 o 
  -4   9  12      636.26      575.38    123.94 o 
  -3   9  12      755.78      601.70    146.83 o 
  -2   9  12      164.60      163.52    113.46 o 
  -1   9  12        0.16        0.00     62.12 o 
   0   9  12     3782.71     3715.24    640.72 o 
   1   9  12       26.03        0.00     75.52 o 
   2   9  12     4849.09     5631.55    747.50 o 
   3   9  12      214.14      240.27    120.13 o 
   4   9  12      567.04      470.62     94.39 o 
   5   9  12     4694.55     4889.22    282.69 o 
   6   9  12        0.32       20.02     75.51 o 
 -13  10  12        6.04        0.00     76.37 o 
 -12  10  12     1280.52     1685.93    169.34 o 
 -11  10  12       87.05      190.69    133.48 o 
 -10  10  12      200.17      115.53    120.13 o 
  -9  10  12       55.79        0.00     64.93 o 
  -8  10  12      339.87      547.10    166.85 o 
  -7  10  12      153.25      141.49     89.39 o 
  -6  10  12      189.50      145.97    120.13 o 
  -5  10  12     4634.74     4265.55    580.65 o 
  -4  10  12       18.46        0.00    220.25 o 
  -3  10  12      284.17      240.71     89.39 o 
  -2  10  12     1060.88     1193.64    373.75 o 
  -1  10  12      526.52      675.90    133.48 o 
   0  10  12     3327.58     3640.46    199.88 o 
   1  10  12     2331.78     2825.44    228.31 o 
   2  10  12     5836.35     6083.66    357.92 o 
   3  10  12      227.27      413.80    133.48 o 
   4  10  12     1423.58     1454.96    213.57 o 
   5  10  12      581.20      614.02    108.24 o 
 -12  11  12      140.85      167.60     88.19 o 
 -11  11  12     1462.84     1798.44    280.31 o 
 -10  11  12        0.19        0.00     77.01 o 
  -9  11  12      401.08       49.93    186.88 o 
  -8  11  12      892.29      861.95    126.19 o 
  -7  11  12       28.00        0.00     65.08 o 
  -6  11  12       53.40      109.90     89.39 o 
  -5  11  12      714.97      795.31    340.38 o 
  -4  11  12      385.78      564.87    124.59 o 
  -3  11  12      128.17        0.00     80.09 o 
  -2  11  12      401.71      393.58    220.25 o 
  -1  11  12      203.37      153.28     99.79 o 
   0  11  12      230.46      186.88     99.15 o 
   1  11  12      248.84      149.03     85.47 o 
   2  11  12     2079.09     2007.29    198.97 o 
   3  11  12       30.30       80.09    106.79 o 
   4  11  12      181.25      427.15    146.83 o 
 -10  12  12      424.98      465.89    112.49 o 
  -9  12  12      937.20     1004.72    233.60 o 
  -8  12  12     2078.52     1832.71    181.29 o 
  -7  12  12       21.07      100.53     89.98 o 
  -6  12  12      678.77      484.18    126.63 o 
  -5  12  12        2.52        0.00     86.76 o 
  -4  12  12     2652.12     2416.04    520.58 o 
  -3  12  12       15.68        0.00    200.22 o 
  -2  12  12        0.50        0.00    106.79 o 
  -1  12  12     1277.26     1505.67    260.29 o 
   0  12  12     1248.02     1739.97    200.40 o 
   1  12  12     1414.15     1141.92    164.54 o 
   2  12  12       23.90        0.00     58.74 o 
  -8  13  12      147.65      110.96     89.98 o 
  -7  13  12      133.92      252.47    113.53 o 
  -6  13  12       66.66      102.71    126.81 o 
  -5  13  12      137.25       30.87    173.53 o 
  -4  13  12      759.97       26.70    360.40 o 
  -3  13  12      463.88      395.27    114.74 o 
  -2  13  12       83.38       80.09    160.18 o 
  -1  13  12      179.92      130.15    101.31 o 
   0  13  12     1254.19     1181.75    170.31 o 
 -15   1  13       19.37      138.71    113.46 o 
 -14   1  13        8.89      211.52    121.62 o 
 -13   1  13      259.48      226.92    122.70 o 
 -12   1  13     1102.73     1163.17    200.22 o 
 -11   1  13      673.11      831.41    360.40 o 
 -10   1  13      380.43      375.53    140.64 o 
  -9   1  13      728.75      622.66    159.63 o 
  -8   1  13       55.03       87.88    108.62 o 
  -7   1  13     3257.07     3330.43    306.65 o 
  -6   1  13     1159.20     1242.95    122.14 o 
  -5   1  13     1867.94     1949.60    172.87 o 
  -4   1  13      523.83      391.36     82.80 o 
  -3   1  13      771.34      965.32     80.45 o 
  -2   1  13      351.55      370.38     61.54 o 
  -1   1  13       14.40       62.03     45.05 o 
   0   1  13      944.94      953.79     81.82 o 
   1   1  13       71.21       99.36     48.37 o 
   2   1  13     1020.65      927.89     90.76 o 
   3   1  13     4162.35     4471.48    207.26 o 
   4   1  13        0.06        0.00     60.81 o 
   5   1  13       34.06       20.02     66.07 o 
   6   1  13      539.55      564.62    133.48 o 
   7   1  13     1776.07     1695.34    169.90 o 
 -15   2  13        0.80      100.11    103.83 o 
 -14   2  13      125.33      390.66    146.83 o 
 -13   2  13       31.17      139.64    121.62 o 
 -12   2  13      303.83      647.39    160.46 o 
 -11   2  13      119.99      289.98    136.62 o 
 -10   2  13     1291.82     1240.30    212.21 o 
  -9   2  13      145.83      189.96    118.41 o 
  -8   2  13      145.97      169.57    121.00 o 
  -7   2  13     4019.98     4101.33    226.33 o 
  -6   2  13       56.50       93.36     73.18 o 
  -5   2  13     3707.68     3453.49    196.23 o 
  -4   2  13     3034.46     3024.70    184.19 o 
  -3   2  13     1219.01     1119.52    198.62 o 
  -2   2  13     1128.34     1282.17     91.16 o 
  -1   2  13      251.43      380.99     60.37 o 
   0   2  13     9460.60     9412.28    312.86 o 
   1   2  13       22.00       58.51     47.36 o 
   2   2  13     2402.04     2434.54    127.97 o 
   3   2  13      188.17      223.55     62.21 o 
   4   2  13     1803.48     1695.34    151.02 o 
   5   2  13      164.31      196.30     79.81 o 
   6   2  13      600.38      820.83    253.62 o 
   7   2  13      129.20       41.53     83.39 o 
 -15   3  13       20.80       78.98    108.62 o 
 -14   3  13      890.53     1180.59    191.94 o 
 -13   3  13      249.39      501.17    153.82 o 
 -12   3  13       82.93      198.25    127.16 o 
 -11   3  13      373.32      673.70    169.88 o 
 -10   3  13     1494.39     2207.84    254.32 o 
  -9   3  13        0.21       66.74    111.06 o 
  -8   3  13      155.76       46.53     70.83 o 
  -7   3  13     1145.03     1213.42    124.42 o 
  -6   3  13       15.37      174.48     91.46 o 
  -5   3  13     1724.68     1798.88    113.91 o 
  -4   3  13       24.98        0.00     62.21 o 
  -3   3  13      741.92      847.80    105.36 o 
  -2   3  13      257.63      436.17     82.80 o 
  -1   3  13      213.94      230.17     88.63 o 
   0   3  13     3637.88     3539.98    156.76 o 
   1   3  13      233.50      317.89     57.99 o 
   2   3  13       11.33       97.60     57.80 o 
   3   3  13     2208.88     2260.26    138.29 o 
   4   3  13      633.03      582.99     98.77 o 
   5   3  13       72.26       53.39     66.07 o 
   6   3  13     1507.83     1695.65    160.46 o 
 -15   4  13      727.68      884.41    172.90 o 
 -14   4  13        0.89      126.81    132.14 o 
 -13   4  13     1467.04     2191.45    245.41 o 
 -12   4  13       83.48      115.86    115.46 o 
 -11   4  13     1717.24     1941.95    240.55 o 
 -10   4  13       29.20      145.80    121.62 o 
  -9   4  13      275.89      341.04    121.28 o 
  -8   4  13      182.30      198.27     74.86 o 
  -7   4  13      210.36      223.69     81.21 o 
  -6   4  13       85.01      129.26     65.38 o 
  -5   4  13      118.45      111.21     80.76 o 
  -4   4  13       23.24       17.30     54.82 o 
  -3   4  13      136.49      199.20     72.61 o 
  -2   4  13      349.38      355.51     85.47 o 
  -1   4  13       14.11        6.26     92.91 o 
   0   4  13      459.77      454.32     64.15 o 
   1   4  13      636.71      748.51     82.56 o 
   2   4  13       70.69      140.48     51.79 o 
   3   4  13      264.44      257.00     98.33 o 
   4   4  13      577.04      614.94     98.77 o 
   5   4  13        5.54       45.38     70.32 o 
   6   4  13     1686.43     1747.19    286.99 o 
 -14   5  13        0.95      160.18    140.16 o 
 -13   5  13     1321.95     1881.14    260.29 o 
 -12   5  13      408.81      885.72    188.07 o 
 -11   5  13      107.41      144.92    128.14 o 
 -10   5  13       48.49        0.00     81.45 o 
  -9   5  13     2138.81     2429.02    167.35 o 
  -8   5  13      185.32      147.89     78.91 o 
  -7   5  13      346.00      187.92     74.46 o 
  -6   5  13      445.49      573.51     95.07 o 
  -5   5  13     3778.00     4807.34    251.46 o 
  -4   5  13      161.26      210.08     58.23 o 
  -3   5  13     1503.82     1224.99    224.10 o 
  -2   5  13      190.31      116.23     71.50 o 
  -1   5  13        3.91        0.00     60.68 o 
   0   5  13       78.28      105.06     66.99 o 
   1   5  13       52.65       77.28     52.02 o 
   2   5  13      314.64      334.82     94.73 o 
   3   5  13        0.31       87.05     56.19 o 
   4   5  13       38.65      116.58     70.32 o 
   5   5  13     1665.72     1653.73    155.52 o 
   6   5  13      459.32      547.86    108.24 o 
 -14   6  13        1.59      167.81    133.48 o 
 -13   6  13      274.96      508.81    159.63 o 
 -12   6  13      463.23      473.12    166.77 o 
 -11   6  13      183.36      273.73     76.51 o 
 -10   6  13      618.22      406.47    111.84 o 
  -9   6  13     1235.36     1277.77    129.75 o 
  -8   6  13       15.68        0.00     65.38 o 
  -7   6  13      394.26      341.69     89.36 o 
  -6   6  13      687.58      611.72    148.41 o 
  -5   6  13     3336.62     3436.71    215.63 o 
  -4   6  13      267.41      306.60     86.09 o 
  -3   6  13        2.66      172.10    232.48 o 
  -2   6  13     2774.39     3010.24    215.56 o 
  -1   6  13      913.12     1045.82    116.54 o 
   0   6  13      331.51      275.41     80.06 o 
   1   6  13      450.31      655.34     99.25 o 
   2   6  13     1603.83     1846.97    114.87 o 
   3   6  13      122.27      177.09     70.32 o 
   4   6  13       56.54       29.37    120.13 o 
   5   6  13        7.56        0.00     93.44 o 
 -13   7  13      269.67      450.96    169.88 o 
 -12   7  13     1060.88     1274.64    210.96 o 
 -11   7  13     2803.66     3075.36    190.15 o 
 -10   7  13        4.81       56.58     64.45 o 
  -9   7  13       66.61      165.74     74.90 o 
  -8   7  13     6264.16     6748.82    317.45 o 
  -7   7  13      188.46      214.21     77.82 o 
  -6   7  13      368.11      263.17     86.51 o 
  -5   7  13      327.10      240.16     87.81 o 
  -4   7  13     1553.73     1872.59    158.60 o 
  -3   7  13       83.86      103.86    140.89 o 
  -2   7  13     1039.34      848.01    106.20 o 
  -1   7  13      319.42      308.42     91.57 o 
   0   7  13      229.17      264.24     80.06 o 
   1   7  13     1013.69     1036.52    114.22 o 
   2   7  13     1982.08     2327.48    197.55 o 
   3   7  13      317.34      266.97     84.95 o 
   4   7  13     1607.25     2161.00    174.42 o 
   5   7  13       33.09      125.63     79.81 o 
 -12   8  13      439.13      533.20    128.82 o 
 -11   8  13     2928.04     3271.86    207.61 o 
 -10   8  13       63.11       10.78     66.68 o 
  -9   8  13     1369.64     1308.41    245.34 o 
  -8   8  13      759.82     1081.71    124.74 o 
  -7   8  13       97.67      107.10     76.13 o 
  -6   8  13      697.31      641.43    101.53 o 
  -5   8  13     1091.52     1230.15    142.08 o 
  -4   8  13     1256.57     1536.23    142.37 o 
  -3   8  13       82.58      128.76     89.21 o 
  -2   8  13      131.72       52.29     77.38 o 
  -1   8  13     1685.52     1791.11    147.23 o 
   0   8  13     2062.09     2640.47    216.23 o 
   1   8  13     2612.98     3531.77    251.87 o 
   2   8  13      519.74      294.20    104.71 o 
   3   8  13        8.57       40.04     93.44 o 
   4   8  13       63.30       26.70    166.85 o 
 -12   9  13      736.83      648.61    101.87 o 
 -11   9  13     1571.26     1877.45    211.90 o 
 -10   9  13        0.05        0.00     59.24 o 
  -9   9  13       14.38       72.10    108.24 o 
  -8   9  13     2067.63     2179.30    172.64 o 
  -7   9  13      192.10      319.43     91.02 o 
  -6   9  13      361.96      370.24     88.76 o 
  -5   9  13      159.08      544.60    103.66 o 
  -4   9  13     1341.04     1156.86    129.33 o 
  -3   9  13        6.14       23.47     89.04 o 
  -2   9  13      585.10      483.97    240.27 o 
  -1   9  13        9.32       22.10     59.29 o 
   0   9  13      135.43      106.79    120.13 o 
   1   9  13      799.87      814.69    139.07 o 
   2   9  13      158.35      282.88    106.17 o 
   3   9  13      188.25      253.62    120.13 o 
 -10  10  13      114.32        0.00     76.71 o 
  -9  10  13      359.32      800.90    333.71 o 
  -8  10  13       13.28       19.07     77.27 o 
  -7  10  13      380.62      604.13    125.17 o 
  -6  10  13      693.50      742.15    193.55 o 
  -5  10  13      404.32      589.78    124.59 o 
  -4  10  13       91.28      187.77    100.36 o 
  -3  10  13      192.54      101.26    106.79 o 
  -2  10  13     1317.97     1684.71    189.79 o 
  -1  10  13       71.74        8.21     76.71 o 
   0  10  13       41.40       56.50     63.71 o 
   1  10  13       52.41      195.77     95.51 o 
   2  10  13      758.27      811.14    246.94 o 
  -9  11  13     1211.92     1075.31    240.27 o 
  -8  11  13     1061.45      550.25    186.88 o 
  -7  11  13      475.89      481.79    140.16 o 
  -6  11  13     1789.17     1999.09    201.73 o 
  -5  11  13      129.36      138.82    100.36 o 
  -4  11  13       95.65      112.13    100.36 o 
  -3  11  13      248.07      201.79    113.03 o 
  -2  11  13        2.62       68.12     89.04 o 
  -1  11  13      470.35      627.37    186.88 o 
   0  11  13      142.82      159.23    146.83 o 
  -5  12  13        0.45       91.01    120.13 o 
  -4  12  13       15.23        0.00     80.09 o 
  -3  12  13     1487.02     1471.81    182.28 o 
 -13   0  14     1610.31     2215.82    373.75 o 
 -12   0  14       70.00        0.00    160.18 o 
 -11   0  14        5.46        0.00    146.83 o 
 -10   0  14        7.65        0.00    146.83 o 
  -9   0  14       10.46       53.39    160.18 o 
  -8   0  14       91.52      160.18    160.18 o 
  -7   0  14      197.80      173.53    173.53 o 
  -6   0  14      221.76      240.27    173.53 o 
  -5   0  14     1034.21     1027.82    253.62 o 
  -4   0  14      596.24      854.29    226.92 o 
  -3   0  14      100.52       74.59     86.76 o 
  -2   0  14      562.04      758.57    111.06 o 
  -1   0  14     5558.53     6484.68    339.76 o 
   0   0  14       60.38       58.40     68.68 o 
   1   0  14     1927.61     1718.07    150.45 o 
   2   0  14      349.22      436.29     92.98 o 
   3   0  14     2263.47     2616.27    266.97 o 
   4   0  14      757.43     1174.65    186.88 o 
 -13   1  14      291.42      600.67    160.46 o 
 -12   1  14       62.39       93.44    121.62 o 
 -11   1  14       96.13      238.79    127.16 o 
 -10   1  14      403.61      473.86    160.46 o 
  -9   1  14       93.93      173.53    122.70 o 
  -8   1  14       94.21      286.99    132.14 o 
  -7   1  14      275.24      294.12    134.68 o 
  -6   1  14       73.83      188.48    117.70 o 
  -5   1  14      184.24      514.35    140.64 o 
  -4   1  14      285.30      461.62     86.21 o 
  -3   1  14      114.37      239.70     73.18 o 
  -2   1  14       76.24       59.11     47.82 o 
  -1   1  14      859.78      844.86     82.66 o 
   0   1  14       66.69       69.21     55.87 o 
   1   1  14      407.86      330.30     59.99 o 
   2   1  14     2119.28     2159.32    122.36 o 
   3   1  14      665.83      717.58    120.13 o 
   4   1  14       29.24       66.74     75.51 o 
 -13   2  14      180.49      394.85    146.07 o 
 -12   2  14      160.39       84.90    117.70 o 
 -11   2  14      182.98      129.38    121.62 o 
 -10   2  14      107.70      387.10    151.02 o 
  -9   2  14      105.17      287.43    140.64 o 
  -8   2  14      585.12      525.44    153.82 o 
  -7   2  14      349.95      331.04    140.64 o 
  -6   2  14        9.21       85.06     69.07 o 
  -5   2  14      113.41       47.29     67.78 o 
  -4   2  14     1069.09     1269.56    122.14 o 
  -3   2  14      354.89      474.15     91.60 o 
  -2   2  14       50.48       94.57     62.21 o 
  -1   2  14        4.53       18.11     52.02 o 
   0   2  14      632.16      768.98     80.04 o 
   1   2  14      196.74      247.91     56.39 o 
   2   2  14      120.39      312.90     63.28 o 
   3   2  14      136.04       56.95     70.32 o 
   4   2  14      295.24      448.54     98.77 o 
 -13   3  14      135.49      120.13    132.14 o 
 -12   3  14       59.91        0.00    108.62 o 
 -11   3  14     1088.69     1291.76    214.64 o 
 -10   3  14      115.64       90.36    113.19 o 
  -9   3  14      304.70      441.71    153.82 o 
  -8   3  14       25.02      118.53    126.81 o 
  -7   3  14     1898.44     2408.68    172.02 o 
  -6   3  14      100.17      129.02     73.95 o 
  -5   3  14      355.84      390.23     69.84 o 
  -4   3  14      678.01      635.36    165.49 o 
  -3   3  14        1.58       99.07     65.16 o 
  -2   3  14       13.18       30.80     61.53 o 
  -1   3  14      610.77      582.51     90.33 o 
   0   3  14       69.41       82.48     61.65 o 
   1   3  14     1055.06     1046.08     90.42 o 
   2   3  14      224.11      241.75     58.96 o 
   3   3  14       23.26      114.80     80.09 o 
   4   3  14     1228.63     1443.59    141.58 o 
 -13   4  14      288.76      204.83    136.62 o 
 -12   4  14      121.13      169.97    140.64 o 
 -11   4  14        0.20      173.53    166.85 o 
 -10   4  14      108.51      130.15    131.13 o 
  -9   4  14      211.29      122.04    131.13 o 
  -8   4  14      150.68        0.00     61.53 o 
  -7   4  14       70.90       84.61     71.50 o 
  -6   4  14      350.18      524.46     98.36 o 
  -5   4  14        0.78       21.99     66.99 o 
  -4   4  14      359.43      219.29     80.06 o 
  -3   4  14     1483.89     1676.46    143.92 o 
  -2   4  14        7.88      111.12     67.88 o 
  -1   4  14      541.77      693.43    116.57 o 
   0   4  14      423.29      447.91     88.58 o 
   1   4  14     2752.17     3347.29    242.76 o 
   2   4  14      302.20      200.22     66.48 o 
   3   4  14      203.39      120.13    140.16 o 
 -12   5  14      867.26     1249.96    216.47 o 
 -11   5  14      146.98       77.71    166.85 o 
 -10   5  14      138.82      171.81    140.68 o 
  -9   5  14     1962.10     2170.46    273.23 o 
  -8   5  14       40.17       74.63     70.84 o 
  -7   5  14      774.22      839.02    114.38 o 
  -6   5  14      115.83      319.50     88.50 o 
  -5   5  14     1054.56     1445.28    161.32 o 
  -4   5  14      144.01       32.06     48.79 o 
  -3   5  14      482.71      562.10     95.89 o 
  -2   5  14      489.68      434.79     88.50 o 
  -1   5  14      772.42      817.38    106.21 o 
   0   5  14       40.90        0.00     68.82 o 
   1   5  14     1023.00     1240.88    122.99 o 
   2   5  14       10.44       21.36     66.64 o 
   3   5  14       23.05        0.00     73.42 o 
 -11   6  14      357.21      511.68    166.77 o 
 -10   6  14     1172.01      947.73    205.09 o 
  -9   6  14      146.73      277.17     88.32 o 
  -8   6  14       96.54      132.32     94.66 o 
  -7   6  14      874.02      876.07    116.68 o 
  -6   6  14      847.63      594.10    101.87 o 
  -5   6  14     1490.26     1643.96    147.23 o 
  -4   6  14      112.90      151.50     74.46 o 
  -3   6  14      120.44      139.19    124.50 o 
  -2   6  14     4323.92     4391.62    235.57 o 
  -1   6  14      217.53      305.06     80.71 o 
   0   6  14       77.66       74.44     66.99 o 
   1   6  14      331.13      497.47    139.28 o 
   2   6  14      270.99      443.56    102.54 o 
 -11   7  14      289.64      173.53    144.26 o 
 -10   7  14      311.64      357.02     90.41 o 
  -9   7  14      571.33      521.67     99.10 o 
  -8   7  14       55.82        0.00     65.38 o 
  -7   7  14      827.66      912.77    133.34 o 
  -6   7  14       19.35       16.47     72.94 o 
  -5   7  14      265.45      372.10     93.16 o 
  -4   7  14      237.31      200.71     83.67 o 
  -3   7  14       57.59      198.65     90.87 o 
  -2   7  14       51.12       29.57     65.38 o 
  -1   7  14      110.61      118.65     88.44 o 
   0   7  14      126.18       89.29    159.48 o 
   1   7  14       31.61       33.76     70.31 o 
  -9   8  14        0.83       15.95     81.19 o 
  -8   8  14       48.52       60.23     73.58 o 
  -7   8  14      447.25      430.00    104.44 o 
  -6   8  14      381.11      405.45     95.56 o 
  -5   8  14       55.10       91.10     79.21 o 
  -4   8  14        0.33      121.71     83.85 o 
  -3   8  14      193.74      238.14     89.87 o 
  -2   8  14      849.92     1051.59    135.98 o 
  -1   8  14       23.11       43.69     84.67 o 
   0   8  14       13.73        0.00    120.13 o 
  -8   9  14        0.26       34.24     77.56 o 
  -7   9  14     2887.70     3212.38    216.13 o 
  -6   9  14       19.37        3.89     75.28 o 
  -5   9  14     1589.57     1875.41    166.97 o 
  -4   9  14        1.08        0.00    100.11 o 
  -3   9  14      738.24      629.42    206.90 o 
  -2   9  14      126.65      131.58     99.15 o 
 -10   1  15      281.89      235.82    137.84 o 
  -9   1  15      419.56      303.45    140.64 o 
  -8   1  15       63.79      229.30    131.13 o 
  -7   1  15      150.28      519.77    155.52 o 
  -6   1  15      685.96      706.02    174.42 o 
  -5   1  15      105.90      277.23    126.81 o 
  -4   1  15      230.45      470.75    173.53 o 
  -3   1  15      153.26      146.83    103.83 o 
  -2   1  15       67.15      103.08     74.64 o 
  -1   1  15      212.58      299.08     77.32 o 
   0   1  15      275.01      334.15     98.26 o 
 -10   2  15      757.25      787.07    183.87 o 
  -9   2  15        8.26        0.00    140.16 o 
  -8   2  15      876.36      798.60    188.07 o 
  -7   2  15       69.78       72.81    102.54 o 
  -6   2  15       51.26      176.73    117.70 o 
  -5   2  15       43.69      285.45    121.62 o 
  -4   2  15      414.28      437.82    137.84 o 
  -3   2  15       46.79       47.06     62.21 o 
  -2   2  15       64.31      175.71     73.18 o 
  -1   2  15       54.87      159.31     88.30 o 
   0   2  15      204.17      232.85     74.44 o 
 -10   3  15        7.86       38.44    117.70 o 
  -9   3  15      207.38      367.68    153.82 o 
  -8   3  15      208.36      376.18    153.82 o 
  -7   3  15       67.37      134.02    117.70 o 
  -6   3  15      236.12      153.75    127.16 o 
  -5   3  15      165.99      168.70     84.13 o 
  -4   3  15       37.95      128.02     70.84 o 
  -3   3  15        3.90       26.06     63.12 o 
  -2   3  15      441.46      361.32    172.83 o 
  -1   3  15      190.79      300.76     80.24 o 
   0   3  15       77.13      229.93    125.14 o 
  -9   4  15      270.91      260.08    166.85 o 
  -8   4  15     1096.21     1445.92    224.18 o 
  -7   4  15        4.72      143.75    121.62 o 
  -6   4  15      158.43      165.53    127.74 o 
  -5   4  15      276.38      340.50     88.89 o 
  -4   4  15      276.38      280.68     82.74 o 
  -3   4  15      306.62      447.77     92.31 o 
  -2   4  15      322.07      385.89     87.33 o 
  -1   4  15     1988.35     2494.69    176.16 o 
  -8   5  15      448.13      387.89    159.63 o 
  -7   5  15      275.77      193.90     83.34 o 
  -6   5  15      231.13      307.01     89.23 o 
  -5   5  15       44.19      120.41     91.18 o 
  -4   5  15      201.64      312.94     89.23 o 
  -3   5  15       14.61       33.47     63.86 o 
  -2   5  15       19.38       35.60     63.12 o 
  -6   6  15      319.13      446.65    102.54 o 
  -5   6  15      128.27       98.39    117.58 o 
  -4   6  15      223.29      266.85     88.07 o 
                                                 
